# Supplementary material for: Spatial distribution and associated factors influencing 2024 Measles-Rubella vaccination campaign coverage among children aged 9–59 months in Mainland Tanzania: A multi-level mixed-effect analysis
Source: PLoS One. 2026 Jul 21;21(7):e0330134. doi: 10.1371/journal.pone.0330134 (PMC13387559; doi:10.1371/journal.pone.0330134)
Supplement: S1 Dataset — The dataset is provided in Stata (.dta) format. (CSV) [file pone.0330134.s001.csv]

cluster_id	childhm27	sia20	magecat	mmarital	meduc	residence	wealth_3_quintile	region	stratumsize	psusize	weight
1	Male	Yes	34+	Married/Cohabited	No formal education	Rural	Rich	Tanga	4542	91	106.53342
1	Female	Yes	25 - 34	Others	Primary education	Rural	Rich	Tanga	4542	91	106.53342
1	Male	Yes	25 - 34	Married/Cohabited	Primary education	Rural	Middle	Tanga	4542	91	106.53342
1	Female	Yes	25 - 34	Others	Secondary education and more	Rural	Rich	Tanga	4542	91	106.53342
1	Female	Yes	25 - 34	Others	Secondary education and more	Rural	Rich	Tanga	4542	91	106.53342
1	Female	Yes	25 - 34	Married/Cohabited	Primary education	Rural	Rich	Tanga	4542	91	106.53342
1	Male	Yes	25 - 34	Others	Primary education	Rural	Rich	Tanga	4542	91	106.53342
1	Male	Yes	34+	Others	Primary education	Rural	Rich	Tanga	4542	91	106.53342
1	Female	Yes	25 - 34	Others	Primary education	Rural	Rich	Tanga	4542	91	106.53342
2	Male	Yes	25 - 34	Married/Cohabited	Primary education	Rural	Poor	Kigoma	1801	334	13.74961
2	Male	Yes	25 - 34	Married/Cohabited	Secondary education and more	Rural	Middle	Kigoma	1801	334	13.74961
2	Male	Yes	25 - 34	Married/Cohabited	Primary education	Rural	Middle	Kigoma	1801	334	13.74961
2	Male	Yes	34+	Married/Cohabited	Primary education	Rural	Middle	Kigoma	1801	334	13.74961
2	Female	Yes	25 - 34	Married/Cohabited	Primary education	Rural	Middle	Kigoma	1801	334	13.74961
2	Male	Yes	25 - 34	Married/Cohabited	Primary education	Rural	Poor	Kigoma	1801	334	13.74961
2	Male	Yes	34+	Married/Cohabited	Primary education	Rural	Rich	Kigoma	1801	334	13.74961
2	Male	Yes	25 - 34	Married/Cohabited	Primary education	Rural	Poor	Kigoma	1801	334	13.74961
2	Female	Yes	34+	Married/Cohabited	Secondary education and more	Rural	Middle	Kigoma	1801	334	13.74961
3	Female	Yes	34+	Married/Cohabited	Primary education	Urban	Middle	Dar Es Salaam	3456	125	92.464973
3	Male	Yes	25 - 34	Married/Cohabited	Primary education	Urban	Rich	Dar Es Salaam	3456	125	92.464973
3	Male	Yes	25 - 34	Married/Cohabited	Primary education	Urban	Rich	Dar Es Salaam	3456	125	92.464973
3	Female	Yes	34+	Married/Cohabited	Primary education	Urban	Middle	Dar Es Salaam	3456	125	92.464973
3	Male	Yes	34+	Married/Cohabited	Primary education	Urban	Middle	Dar Es Salaam	3456	125	92.464973
3	Female	Yes	34+	Married/Cohabited	Primary education	Urban	Rich	Dar Es Salaam	3456	125	92.464973
3	Male	Yes	25 - 34	Married/Cohabited	Primary education	Urban	Rich	Dar Es Salaam	3456	125	92.464973
3	Male	Yes	34+	Married/Cohabited	Primary education	Urban	Middle	Dar Es Salaam	3456	125	92.464973
3	Female	Yes	34+	Married/Cohabited	Primary education	Urban	Rich	Dar Es Salaam	3456	125	92.464973
4	Female	Yes	25 - 34	Married/Cohabited	Primary education	Urban	Rich	Manyara	276	206	29.152103
4	Male	Yes	25 - 34	Married/Cohabited	Primary education	Urban	Rich	Manyara	276	206	29.152103
4	Female	Yes	25 - 34	Married/Cohabited	Primary education	Urban	Rich	Manyara	276	206	29.152103
4	Female	Yes	18 - 24	Married/Cohabited	Primary education	Urban	Rich	Manyara	276	206	29.152103
4	Female	Yes	25 - 34	Married/Cohabited	Secondary education and more	Urban	Rich	Manyara	276	206	29.152103
4	Male	Yes	25 - 34	Married/Cohabited	Primary education	Urban	Rich	Manyara	276	206	29.152103
4	Male	Yes	18 - 24	Married/Cohabited	Secondary education and more	Urban	Rich	Manyara	276	206	29.152103
4	Female	Yes	25 - 34	Married/Cohabited	Primary education	Urban	Middle	Manyara	276	206	29.152103
4	Male	Yes	25 - 34	Married/Cohabited	Secondary education and more	Urban	Rich	Manyara	276	206	29.152103
4	Male	Yes	25 - 34	Married/Cohabited	Primary education	Urban	Rich	Manyara	276	206	29.152103
5	Female	No	25 - 34	Married/Cohabited	Primary education	Rural	Middle	Dodoma	3038	134	64.686707
5	Male	Yes	18 - 24	Married/Cohabited	No formal education	Rural	Poor	Dodoma	3038	134	64.686707
5	Female	Yes	25 - 34	Married/Cohabited	No formal education	Rural	Poor	Dodoma	3038	134	64.686707
5	Female	Yes	25 - 34	Others	No formal education	Rural	Middle	Dodoma	3038	134	64.686707
5	Male	Yes	34+	Others	No formal education	Rural	Middle	Dodoma	3038	134	64.686707
5	Male	Yes	25 - 34	Married/Cohabited	Primary education	Rural	Poor	Dodoma	3038	134	64.686707
5	Male	Yes	34+	Married/Cohabited	No formal education	Rural	Poor	Dodoma	3038	134	64.686707
6	Female	Yes	18 - 24	Others	Primary education	Rural	Poor	Simiyu	2531	183	15.208222
6	Male	Yes	25 - 34	Married/Cohabited	Primary education	Rural	Poor	Simiyu	2531	183	15.208222
6	Female	Yes	34+	Married/Cohabited	Primary education	Rural	Middle	Simiyu	2531	183	15.208222
6	Female	Yes	25 - 34	Married/Cohabited	Primary education	Rural	Poor	Simiyu	2531	183	15.208222
6	Female	Yes	34+	Married/Cohabited	Primary education	Rural	Poor	Simiyu	2531	183	15.208222
6	Male	Yes	34+	Married/Cohabited	No formal education	Rural	Poor	Simiyu	2531	183	15.208222
6	Female	Yes	34+	Married/Cohabited	Primary education	Rural	Poor	Simiyu	2531	183	15.208222
6	Female	Yes	25 - 34	Others	Primary education	Rural	Poor	Simiyu	2531	183	15.208222
6	Female	Yes	34+	Married/Cohabited	Primary education	Rural	Poor	Simiyu	2531	183	15.208222
7	Female	Yes	25 - 34	Married/Cohabited	Primary education	Rural	Middle	Simiyu	2531	90	30.923386
7	Male	Yes	34+	Married/Cohabited	Primary education	Rural	Poor	Simiyu	2531	90	30.923386
7	Female	Yes	18 - 24	Married/Cohabited	Primary education	Rural	Middle	Simiyu	2531	90	30.923386
7	Male	Yes	25 - 34	Married/Cohabited	Primary education	Rural	Middle	Simiyu	2531	90	30.923386
7	Female	Yes	18 - 24	Married/Cohabited	Primary education	Rural	Middle	Simiyu	2531	90	30.923386
7	Male	Yes	25 - 34	Married/Cohabited	Primary education	Rural	Middle	Simiyu	2531	90	30.923386
7	Male	Yes	18 - 24	Married/Cohabited	Primary education	Rural	Middle	Simiyu	2531	90	30.923386
7	Female	Yes	18 - 24	Married/Cohabited	Primary education	Rural	Middle	Simiyu	2531	90	30.923386
7	Male	Yes	25 - 34	Married/Cohabited	Primary education	Rural	Middle	Simiyu	2531	90	30.923386
7	Male	Yes	25 - 34	Married/Cohabited	Primary education	Rural	Middle	Simiyu	2531	90	30.923386
7	Male	Yes	25 - 34	Married/Cohabited	Primary education	Rural	Middle	Simiyu	2531	90	30.923386
7	Male	Yes	34+	Married/Cohabited	Primary education	Rural	Poor	Simiyu	2531	90	30.923386
7	Female	Yes	34+	Married/Cohabited	Primary education	Rural	Poor	Simiyu	2531	90	30.923386
7	Female	Yes	18 - 24	Married/Cohabited	Primary education	Rural	Middle	Simiyu	2531	90	30.923386
8	Male	Yes	18 - 24	Married/Cohabited	Secondary education and more	Urban	Rich	Manyara	276	143	41.995338
8	Male	No	25 - 34	Married/Cohabited	Primary education	Rural	Middle	Manyara	1847	486	12.92185
8	Male	No	25 - 34	Married/Cohabited	Primary education	Rural	Middle	Manyara	1847	486	12.92185
8	Male	Yes	34+	Married/Cohabited	Primary education	Rural	Rich	Manyara	1847	486	12.92185
8	Female	Yes	25 - 34	Married/Cohabited	Primary education	Urban	Rich	Manyara	276	143	41.995338
8	Male	No	34+	Married/Cohabited	Primary education	Rural	Rich	Manyara	1847	397	15.818688
8	Female	Yes	25 - 34	Married/Cohabited	Secondary education and more	Rural	Rich	Manyara	1847	486	12.92185
8	Male	Yes	25 - 34	Married/Cohabited	Secondary education and more	Urban	Rich	Manyara	276	143	41.995338
8	Male	Yes	25 - 34	Married/Cohabited	Secondary education and more	Rural	Rich	Manyara	1847	486	12.92185
8	Female	Yes	25 - 34	Married/Cohabited	Primary education	Rural	Rich	Manyara	1847	397	15.818688
8	Female	Yes	34+	Married/Cohabited	Secondary education and more	Rural	Rich	Manyara	1847	486	12.92185
8	Male	Yes	25 - 34	Married/Cohabited	Primary education	Urban	Rich	Manyara	276	143	41.995338
8	Male	No	25 - 34	Married/Cohabited	Secondary education and more	Urban	Rich	Manyara	276	143	41.995338
8	Male	Yes	34+	Married/Cohabited	Primary education	Rural	Rich	Manyara	1847	486	12.92185
8	Female	Yes	25 - 34	Married/Cohabited	No formal education	Urban	Middle	Manyara	276	143	41.995338
8	Male	Yes	25 - 34	Married/Cohabited	Primary education	Urban	Rich	Manyara	276	143	41.995338
8	Male	Yes	34+	Married/Cohabited	Primary education	Rural	Rich	Manyara	1847	486	12.92185
8	Male	Yes	25 - 34	Married/Cohabited	Primary education	Rural	Rich	Manyara	1847	486	12.92185
8	Male	Yes	34+	Married/Cohabited	Secondary education and more	Rural	Rich	Manyara	1847	486	12.92185
8	Female	Yes	34+	Married/Cohabited	Primary education	Rural	Rich	Manyara	1847	397	15.818688
8	Female	Yes	34+	Married/Cohabited	Primary education	Urban	Rich	Manyara	276	143	41.995338
8	Female	Yes	25 - 34	Married/Cohabited	Primary education	Rural	Rich	Manyara	1847	486	12.92185
8	Female	Yes	34+	Others	Primary education	Rural	Rich	Manyara	1847	397	15.818688
8	Male	Yes	18 - 24	Married/Cohabited	Secondary education and more	Rural	Rich	Manyara	1847	397	15.818688
8	Male	Yes	25 - 34	Married/Cohabited	Primary education	Rural	Rich	Manyara	1847	397	15.818688
8	Female	Yes	25 - 34	Others	Primary education	Rural	Rich	Manyara	1847	397	15.818688
8	Male	No	34+	Others	Primary education	Rural	Rich	Manyara	1847	486	12.92185
8	Female	Yes	25 - 34	Married/Cohabited	Secondary education and more	Rural	Rich	Manyara	1847	397	15.818688
9	Male	Yes	25 - 34	Others	Secondary education and more	Rural	Rich	Dodoma	3038	88	98.500214
9	Male	Yes	34+	Others	Primary education	Rural	Middle	Dodoma	3038	88	98.500214
9	Female	Yes	25 - 34	Others	Primary education	Rural	Middle	Dodoma	3038	88	98.500214
9	Male	Yes	25 - 34	Married/Cohabited	Secondary education and more	Rural	Rich	Dodoma	3038	88	98.500214
9	Male	Yes	25 - 34	Married/Cohabited	Secondary education and more	Rural	Rich	Dodoma	3038	88	98.500214
9	Female	Yes	18 - 24	Married/Cohabited	Secondary education and more	Rural	Middle	Dodoma	3038	88	98.500214
9	Male	No	25 - 34	Others	Primary education	Rural	Middle	Dodoma	3038	88	98.500214
10	Female	Yes	34+	Married/Cohabited	Primary education	Urban	Rich	Kagera	458	51	119.90327
10	Male	Yes	25 - 34	Others	Secondary education and more	Urban	Rich	Kagera	458	51	119.90327
10	Male	Yes	25 - 34	Others	Secondary education and more	Urban	Rich	Kagera	458	51	119.90327
10	Female	Yes	18 - 24	Married/Cohabited	Secondary education and more	Urban	Rich	Kagera	458	51	119.90327
10	Female	Yes	34+	Married/Cohabited	Primary education	Urban	Rich	Kagera	458	51	119.90327
10	Female	Yes	34+	Married/Cohabited	Primary education	Urban	Rich	Kagera	458	51	119.90327
10	Male	Yes	34+	Married/Cohabited	Primary education	Urban	Rich	Kagera	458	51	119.90327
10	Male	Yes	25 - 34	Married/Cohabited	Secondary education and more	Urban	Rich	Kagera	458	51	119.90327
10	Female	Yes	34+	Married/Cohabited	Primary education	Urban	Rich	Kagera	458	51	119.90327
10	Male	Yes	34+	Married/Cohabited	Primary education	Urban	Rich	Kagera	458	51	119.90327
10	Female	Yes	34+	Married/Cohabited	Primary education	Urban	Rich	Kagera	458	51	119.90327
10	Female	Yes	18 - 24	Married/Cohabited	Secondary education and more	Urban	Rich	Kagera	458	51	119.90327
10	Female	Yes	34+	Married/Cohabited	Primary education	Urban	Rich	Kagera	458	51	119.90327
10	Female	Yes	34+	Married/Cohabited	Primary education	Urban	Rich	Kagera	458	51	119.90327
10	Male	Yes	25 - 34	Married/Cohabited	Secondary education and more	Urban	Rich	Kagera	458	51	119.90327
11	Female	Yes	25 - 34	Married/Cohabited	Primary education	Rural	Middle	Manyara	1847	378	16.613808
11	Male	Yes	25 - 34	Married/Cohabited	Primary education	Rural	Poor	Manyara	1847	378	16.613808
11	Female	Yes	34+	Married/Cohabited	Secondary education and more	Rural	Middle	Manyara	1847	378	16.613808
11	Female	Yes	34+	Married/Cohabited	Primary education	Rural	Middle	Manyara	1847	378	16.613808
11	Male	Yes	25 - 34	Married/Cohabited	Primary education	Rural	Middle	Manyara	1847	378	16.613808
11	Female	Yes	34+	Married/Cohabited	Primary education	Rural	Middle	Manyara	1847	378	16.613808
11	Male	Yes	25 - 34	Married/Cohabited	Primary education	Rural	Middle	Manyara	1847	378	16.613808
11	Female	Yes	18 - 24	Married/Cohabited	Primary education	Rural	Poor	Manyara	1847	378	16.613808
11	Female	Yes	25 - 34	Others	Secondary education and more	Rural	Middle	Manyara	1847	378	16.613808
11	Male	Yes	34+	Married/Cohabited	Primary education	Rural	Middle	Manyara	1847	378	16.613808
11	Female	Yes	34+	Married/Cohabited	Primary education	Rural	Middle	Manyara	1847	378	16.613808
11	Male	Yes	18 - 24	Married/Cohabited	Primary education	Rural	Poor	Manyara	1847	378	16.613808
11	Female	Yes	34+	Married/Cohabited	Secondary education and more	Rural	Middle	Manyara	1847	378	16.613808
11	Female	Yes	25 - 34	Married/Cohabited	Primary education	Rural	Middle	Manyara	1847	378	16.613808
12	Male	Yes	25 - 34	Married/Cohabited	Primary education	Urban	Rich	Mara	1280	86	56.077873
12	Male	Yes	34+	Married/Cohabited	Primary education	Urban	Rich	Mara	1280	86	56.077873
12	Female	Yes	25 - 34	Married/Cohabited	Primary education	Urban	Middle	Mara	1280	86	56.077873
12	Female	Yes	25 - 34	Others	No formal education	Urban	Poor	Mara	1280	86	56.077873
12	Male	Yes	25 - 34	Others	No formal education	Urban	Poor	Mara	1280	86	56.077873
12	Female	Yes	25 - 34	Married/Cohabited	Primary education	Urban	Rich	Mara	1280	86	56.077873
12	Female	Yes	34+	Married/Cohabited	Primary education	Urban	Rich	Mara	1280	86	56.077873
12	Male	Yes	34+	Married/Cohabited	Primary education	Urban	Middle	Mara	1280	86	56.077873
12	Male	Yes	34+	Married/Cohabited	Primary education	Urban	Rich	Mara	1280	86	56.077873
12	Female	Yes	25 - 34	Married/Cohabited	Primary education	Urban	Middle	Mara	1280	86	56.077873
12	Male	Yes	34+	Married/Cohabited	Primary education	Urban	Middle	Mara	1280	86	56.077873
12	Male	Yes	34+	Married/Cohabited	Primary education	Urban	Rich	Mara	1280	86	56.077873
12	Female	Yes	34+	Married/Cohabited	Primary education	Urban	Rich	Mara	1280	86	56.077873
13	Female	Yes	34+	Others	No formal education	Rural	Poor	Simiyu	2531	63	44.176266
13	Female	Yes	18 - 24	Married/Cohabited	Primary education	Rural	Middle	Simiyu	2531	63	44.176266
13	Female	Yes	18 - 24	Married/Cohabited	Primary education	Rural	Middle	Simiyu	2531	63	44.176266
13	Male	Yes	34+	Married/Cohabited	Primary education	Rural	Middle	Simiyu	2531	63	44.176266
13	Female	No	18 - 24	Married/Cohabited	Primary education	Rural	Middle	Simiyu	2531	63	44.176266
13	Female	Yes	34+	Others	Primary education	Rural	Middle	Simiyu	2531	63	44.176266
13	Female	Yes	34+	Married/Cohabited	Primary education	Rural	Middle	Simiyu	2531	63	44.176266
13	Female	Yes	34+	Married/Cohabited	Primary education	Rural	Middle	Simiyu	2531	63	44.176266
13	Female	No	34+	Married/Cohabited	Primary education	Rural	Middle	Simiyu	2531	63	44.176266
14	Male	Yes	18 - 24	Married/Cohabited	Secondary education and more	Rural	Rich	Arusha	1382	377	30.642458
14	Female	Yes	34+	Married/Cohabited	Primary education	Rural	Rich	Arusha	1382	377	30.642458
14	Male	Yes	34+	Married/Cohabited	Primary education	Rural	Rich	Arusha	1382	377	30.642458
14	Male	Yes	34+	Married/Cohabited	Primary education	Rural	Rich	Arusha	1382	377	30.642458
14	Female	Yes	34+	Married/Cohabited	Primary education	Rural	Middle	Arusha	1382	377	30.642458
14	Female	Yes	34+	Married/Cohabited	Primary education	Rural	Rich	Arusha	1382	377	30.642458
14	Female	Yes	18 - 24	Married/Cohabited	Secondary education and more	Rural	Rich	Arusha	1382	377	30.642458
14	Male	Yes	34+	Married/Cohabited	Secondary education and more	Rural	Rich	Arusha	1382	377	30.642458
14	Male	Yes	34+	Married/Cohabited	Primary education	Rural	Rich	Arusha	1382	377	30.642458
14	Male	No	34+	Others	Primary education	Rural	Rich	Arusha	1382	377	30.642458
14	Female	Yes	18 - 24	Married/Cohabited	Secondary education and more	Rural	Rich	Arusha	1382	377	30.642458
14	Male	Yes	34+	Married/Cohabited	Primary education	Rural	Rich	Arusha	1382	377	30.642458
14	Female	Yes	34+	Married/Cohabited	Primary education	Rural	Rich	Arusha	1382	377	30.642458
15	Male	Yes	34+	Married/Cohabited	Primary education	Urban	Rich	Kigoma	1065	107	41.920559
15	Male	Yes	34+	Married/Cohabited	Primary education	Urban	Middle	Kigoma	1065	107	41.920559
15	Male	Yes	34+	Married/Cohabited	Primary education	Urban	Rich	Kigoma	1065	107	41.920559
15	Female	Yes	25 - 34	Married/Cohabited	Primary education	Urban	Rich	Kigoma	1065	107	41.920559
15	Female	Yes	25 - 34	Married/Cohabited	No formal education	Urban	Middle	Kigoma	1065	107	41.920559
15	Female	Yes	34+	Married/Cohabited	Primary education	Urban	Rich	Kigoma	1065	107	41.920559
15	Male	Yes	34+	Others	Primary education	Urban	Middle	Kigoma	1065	107	41.920559
15	Female	Yes	34+	Married/Cohabited	Primary education	Urban	Rich	Kigoma	1065	107	41.920559
15	Male	Yes	34+	Others	Primary education	Urban	Middle	Kigoma	1065	107	41.920559
15	Male	Yes	34+	Married/Cohabited	Primary education	Urban	Rich	Kigoma	1065	107	41.920559
15	Female	Yes	25 - 34	Married/Cohabited	No formal education	Urban	Middle	Kigoma	1065	107	41.920559
15	Female	Yes	25 - 34	Married/Cohabited	No formal education	Urban	Middle	Kigoma	1065	107	41.920559
15	Female	Yes	25 - 34	Married/Cohabited	Primary education	Urban	Rich	Kigoma	1065	107	41.920559
15	Female	Yes	34+	Married/Cohabited	Primary education	Urban	Rich	Kigoma	1065	107	41.920559
15	Male	Yes	25 - 34	Married/Cohabited	Primary education	Urban	Rich	Kigoma	1065	107	41.920559
15	Male	Yes	34+	Others	Primary education	Urban	Middle	Kigoma	1065	107	41.920559
16	Female	Yes	34+	Married/Cohabited	No formal education	Rural	Poor	Songwe	1392	83	94.661407
16	Male	Yes	34+	Married/Cohabited	No formal education	Rural	Middle	Songwe	1392	83	94.661407
16	Female	Yes	34+	Married/Cohabited	Primary education	Rural	Middle	Songwe	1392	83	94.661407
16	Male	Yes	34+	Married/Cohabited	No formal education	Rural	Poor	Songwe	1392	83	94.661407
16	Female	Yes	18 - 24	Married/Cohabited	Primary education	Rural	Middle	Songwe	1392	83	94.661407
16	Male	Yes	18 - 24	Married/Cohabited	Secondary education and more	Rural	Poor	Songwe	1392	83	94.661407
16	Female	Yes	18 - 24	Married/Cohabited	Primary education	Rural	Middle	Songwe	1392	83	94.661407
16	Male	Yes	34+	Married/Cohabited	Primary education	Rural	Middle	Songwe	1392	83	94.661407
17	Female	Yes	34+	Others	Primary education	Rural	Middle	Mara	2324	91	52.11158
17	Female	Yes	34+	Others	Primary education	Rural	Middle	Mara	2324	91	52.11158
17	Male	Yes	25 - 34	Married/Cohabited	Primary education	Rural	Poor	Mara	2324	91	52.11158
17	Male	Yes	25 - 34	Married/Cohabited	Primary education	Rural	Poor	Mara	2324	91	52.11158
17	Female	Yes	25 - 34	Married/Cohabited	Primary education	Rural	Middle	Mara	2324	91	52.11158
17	Female	Yes	25 - 34	Married/Cohabited	Primary education	Rural	Middle	Mara	2324	91	52.11158
17	Male	Yes	18 - 24	Married/Cohabited	Primary education	Rural	Poor	Mara	2324	91	52.11158
17	Male	Yes	18 - 24	Married/Cohabited	Primary education	Rural	Poor	Mara	2324	91	52.11158
17	Male	Yes	25 - 34	Married/Cohabited	Primary education	Rural	Middle	Mara	2324	91	52.11158
17	Female	Yes	25 - 34	Married/Cohabited	Primary education	Rural	Middle	Mara	2324	91	52.11158
17	Female	Yes	34+	Married/Cohabited	Primary education	Rural	Middle	Mara	2324	91	52.11158
17	Female	Yes	18 - 24	Married/Cohabited	Primary education	Rural	Poor	Mara	2324	91	52.11158
17	Male	Yes	25 - 34	Married/Cohabited	Primary education	Rural	Poor	Mara	2324	91	52.11158
17	Female	Yes	25 - 34	Married/Cohabited	Primary education	Rural	Poor	Mara	2324	91	52.11158
17	Female	Yes	25 - 34	Others	Primary education	Rural	Middle	Mara	2324	91	52.11158
18	Male	Yes	25 - 34	Married/Cohabited	Secondary education and more	Urban	Rich	Simiyu	372	209	13.231505
18	Male	Yes	25 - 34	Married/Cohabited	Primary education	Urban	Rich	Simiyu	372	209	13.231505
18	Female	No	18 - 24	Married/Cohabited	Secondary education and more	Urban	Rich	Simiyu	372	209	13.231505
18	Male	Yes	34+	Married/Cohabited	Primary education	Urban	Middle	Simiyu	372	330	8.3799534
18	Female	Yes	18 - 24	Married/Cohabited	Primary education	Urban	Rich	Simiyu	372	209	13.231505
18	Female	Yes	18 - 24	Married/Cohabited	Secondary education and more	Urban	Rich	Simiyu	372	209	13.231505
18	Female	No	25 - 34	Married/Cohabited	Primary education	Urban	Rich	Simiyu	372	209	13.231505
18	Male	No	18 - 24	Married/Cohabited	Secondary education and more	Urban	Rich	Simiyu	372	209	13.231505
18	Female	Yes	25 - 34	Married/Cohabited	Primary education	Urban	Middle	Simiyu	372	209	13.231505
18	Male	Yes	18 - 24	Married/Cohabited	Secondary education and more	Urban	Rich	Simiyu	372	209	13.231505
18	Male	Yes	34+	Married/Cohabited	Primary education	Urban	Middle	Simiyu	372	330	8.3799534
18	Male	Yes	25 - 34	Married/Cohabited	Primary education	Urban	Middle	Simiyu	372	330	8.3799534
18	Female	Yes	25 - 34	Married/Cohabited	Primary education	Urban	Middle	Simiyu	372	330	8.3799534
18	Male	Yes	34+	Married/Cohabited	Primary education	Urban	Rich	Simiyu	372	209	13.231505
18	Female	Yes	25 - 34	Married/Cohabited	Primary education	Urban	Middle	Simiyu	372	330	8.3799534
18	Male	Yes	34+	Married/Cohabited	Primary education	Urban	Rich	Simiyu	372	209	13.231505
18	Male	No	18 - 24	Married/Cohabited	No formal education	Urban	Middle	Simiyu	372	330	8.3799534
18	Male	No	18 - 24	Married/Cohabited	Primary education	Urban	Rich	Simiyu	372	209	13.231505
18	Female	Yes	25 - 34	Married/Cohabited	Primary education	Urban	Middle	Simiyu	372	330	8.3799534
19	Male	Yes	25 - 34	Married/Cohabited	No formal education	Rural	Poor	Kigoma	1801	217	21.162994
19	Female	Yes	34+	Married/Cohabited	No formal education	Rural	Rich	Kigoma	1801	217	21.162994
19	Male	Yes	34+	Married/Cohabited	Primary education	Rural	Middle	Kigoma	1801	217	21.162994
19	Male	Yes	34+	Married/Cohabited	Primary education	Rural	Middle	Kigoma	1801	217	21.162994
19	Female	Yes	34+	Married/Cohabited	Primary education	Rural	Middle	Kigoma	1801	217	21.162994
19	Female	Yes	25 - 34	Married/Cohabited	Primary education	Rural	Rich	Kigoma	1801	217	21.162994
19	Male	Yes	25 - 34	Married/Cohabited	No formal education	Rural	Poor	Kigoma	1801	217	21.162994
19	Female	Yes	34+	Married/Cohabited	Primary education	Rural	Middle	Kigoma	1801	217	21.162994
19	Male	No	34+	Others	No formal education	Rural	Poor	Kigoma	1801	217	21.162994
19	Male	Yes	34+	Married/Cohabited	Primary education	Rural	Middle	Kigoma	1801	217	21.162994
19	Male	No	34+	Others	No formal education	Rural	Poor	Kigoma	1801	217	21.162994
19	Female	Yes	25 - 34	Married/Cohabited	Primary education	Rural	Rich	Kigoma	1801	217	21.162994
19	Female	Yes	25 - 34	Married/Cohabited	Primary education	Rural	Rich	Kigoma	1801	217	21.162994
20	Female	No	25 - 34	Married/Cohabited	Primary education	Rural	Middle	Manyara	1847	184	34.130539
20	Female	No	25 - 34	Married/Cohabited	No formal education	Rural	Poor	Manyara	1847	184	34.130539
20	Male	No	34+	Married/Cohabited	Primary education	Rural	Poor	Manyara	1847	184	34.130539
20	Female	No	34+	Married/Cohabited	Primary education	Rural	Poor	Manyara	1847	184	34.130539
20	Female	No	18 - 24	Married/Cohabited	Primary education	Rural	Poor	Manyara	1847	184	34.130539
20	Female	No	25 - 34	Married/Cohabited	Primary education	Rural	Middle	Manyara	1847	184	34.130539
20	Female	No	25 - 34	Married/Cohabited	Primary education	Rural	Middle	Manyara	1847	184	34.130539
20	Male	No	25 - 34	Married/Cohabited	Primary education	Rural	Poor	Manyara	1847	184	34.130539
21	Female	Yes	25 - 34	Married/Cohabited	Primary education	Rural	Middle	Dodoma	3038	162	53.50629
21	Female	Yes	18 - 24	Married/Cohabited	Primary education	Rural	Poor	Dodoma	3038	162	53.50629
21	Male	Yes	34+	Others	No formal education	Rural	Middle	Dodoma	3038	162	53.50629
21	Female	Yes	25 - 34	Married/Cohabited	Primary education	Rural	Middle	Dodoma	3038	162	53.50629
21	Female	Yes	18 - 24	Married/Cohabited	Primary education	Rural	Middle	Dodoma	3038	162	53.50629
21	Female	Yes	34+	Married/Cohabited	No formal education	Rural	Middle	Dodoma	3038	162	53.50629
21	Male	Yes	18 - 24	Married/Cohabited	Primary education	Rural	Middle	Dodoma	3038	162	53.50629
21	Male	Yes	18 - 24	Married/Cohabited	No formal education	Rural	Middle	Dodoma	3038	162	53.50629
21	Female	Yes	34+	Others	No formal education	Rural	Middle	Dodoma	3038	162	53.50629
21	Male	Yes	18 - 24	Married/Cohabited	No formal education	Rural	Middle	Dodoma	3038	162	53.50629
21	Male	Yes	34+	Married/Cohabited	Primary education	Rural	Rich	Dodoma	3038	162	53.50629
21	Male	Yes	34+	Married/Cohabited	Secondary education and more	Rural	Rich	Dodoma	3038	162	53.50629
22	Male	Yes	25 - 34	Married/Cohabited	Secondary education and more	Rural	Rich	Kagera	3564	806	7.3776455
22	Female	Yes	34+	Married/Cohabited	No formal education	Rural	Middle	Kagera	3564	806	7.3776455
22	Female	No	18 - 24	Married/Cohabited	Primary education	Rural	Middle	Kagera	3564	806	7.3776455
22	Male	Yes	25 - 34	Married/Cohabited	Primary education	Rural	Middle	Kagera	3564	806	7.3776455
22	Female	Yes	34+	Others	Primary education	Rural	Middle	Kagera	3564	806	7.3776455
22	Male	Yes	25 - 34	Married/Cohabited	Primary education	Rural	Middle	Kagera	3564	806	7.3776455
22	Male	Yes	25 - 34	Married/Cohabited	Primary education	Rural	Rich	Kagera	3564	806	7.3776455
22	Male	Yes	25 - 34	Married/Cohabited	Secondary education and more	Rural	Rich	Kagera	3564	806	7.3776455
22	Female	Yes	34+	Married/Cohabited	Primary education	Rural	Middle	Kagera	3564	806	7.3776455
23	Male	Yes	34+	Married/Cohabited	No formal education	Rural	Middle	Kigoma	1801	323	14.217863
23	Female	Yes	34+	Married/Cohabited	No formal education	Rural	Poor	Kigoma	1801	323	14.217863
23	Male	Yes	18 - 24	Married/Cohabited	No formal education	Rural	Poor	Kigoma	1801	323	14.217863
23	Male	Yes	34+	Married/Cohabited	No formal education	Rural	Middle	Kigoma	1801	323	14.217863
23	Male	Yes	25 - 34	Married/Cohabited	No formal education	Rural	Middle	Kigoma	1801	323	14.217863
23	Female	Yes	34+	Others	Primary education	Rural	Poor	Kigoma	1801	323	14.217863
23	Female	Yes	18 - 24	Married/Cohabited	Primary education	Rural	Middle	Kigoma	1801	323	14.217863
23	Female	Yes	25 - 34	Married/Cohabited	No formal education	Rural	Middle	Kigoma	1801	323	14.217863
23	Male	Yes	18 - 24	Married/Cohabited	No formal education	Rural	Poor	Kigoma	1801	323	14.217863
23	Female	Yes	34+	Married/Cohabited	No formal education	Rural	Poor	Kigoma	1801	323	14.217863
23	Male	Yes	18 - 24	Married/Cohabited	No formal education	Rural	Poor	Kigoma	1801	323	14.217863
23	Female	Yes	25 - 34	Married/Cohabited	Primary education	Rural	Poor	Kigoma	1801	323	14.217863
24	Male	Yes	25 - 34	Married/Cohabited	Primary education	Rural	Middle	Kagera	3564	206	28.865934
24	Male	Yes	25 - 34	Married/Cohabited	Secondary education and more	Rural	Middle	Kagera	3564	206	28.865934
24	Female	Yes	25 - 34	Married/Cohabited	Secondary education and more	Rural	Middle	Kagera	3564	206	28.865934
24	Male	Yes	25 - 34	Married/Cohabited	Secondary education and more	Rural	Rich	Kagera	3564	206	28.865934
24	Female	Yes	25 - 34	Married/Cohabited	Primary education	Rural	Middle	Kagera	3564	206	28.865934
24	Female	Yes	18 - 24	Married/Cohabited	No formal education	Rural	Middle	Kagera	3564	206	28.865934
25	Female	Yes	18 - 24	Married/Cohabited	Primary education	Rural	Middle	Morogoro	2915	427	25.94314
25	Male	Yes	34+	Married/Cohabited	Primary education	Rural	Poor	Morogoro	2915	427	25.94314
25	Female	Yes	34+	Married/Cohabited	Primary education	Rural	Middle	Morogoro	2915	427	25.94314
25	Female	Yes	25 - 34	Married/Cohabited	Primary education	Rural	Rich	Morogoro	2915	427	25.94314
25	Male	Yes	18 - 24	Married/Cohabited	Secondary education and more	Rural	Middle	Morogoro	2915	427	25.94314
25	Female	No	25 - 34	Married/Cohabited	Primary education	Rural	Poor	Morogoro	2915	427	25.94314
25	Female	No	25 - 34	Others	Primary education	Rural	Poor	Morogoro	2915	427	25.94314
25	Female	Yes	25 - 34	Married/Cohabited	Primary education	Rural	Poor	Morogoro	2915	427	25.94314
26	Female	Yes	34+	Married/Cohabited	No formal education	Rural	Middle	Kagera	3564	303	19.625025
26	Female	No	34+	Married/Cohabited	No formal education	Rural	Poor	Kagera	3564	303	19.625025
26	Male	No	18 - 24	Married/Cohabited	Secondary education and more	Rural	Poor	Kagera	3564	303	19.625025
26	Male	Yes	25 - 34	Married/Cohabited	Primary education	Rural	Rich	Kagera	3564	303	19.625025
26	Female	Yes	25 - 34	Married/Cohabited	Primary education	Rural	Middle	Kagera	3564	303	19.625025
26	Male	Yes	18 - 24	Married/Cohabited	Primary education	Rural	Middle	Kagera	3564	303	19.625025
26	Female	Yes	25 - 34	Married/Cohabited	Primary education	Rural	Rich	Kagera	3564	303	19.625025
26	Female	Yes	34+	Married/Cohabited	Primary education	Rural	Poor	Kagera	3564	303	19.625025
26	Male	Yes	34+	Married/Cohabited	No formal education	Rural	Poor	Kagera	3564	303	19.625025
27	Female	No	18 - 24	Married/Cohabited	Secondary education and more	Rural	Middle	Mara	2324	48	98.794868
27	Male	No	25 - 34	Married/Cohabited	Primary education	Rural	Middle	Mara	2324	48	98.794868
27	Female	Yes	18 - 24	Married/Cohabited	Primary education	Rural	Middle	Mara	2324	48	98.794868
27	Female	Yes	34+	Others	No formal education	Rural	Middle	Mara	2324	48	98.794868
27	Female	Yes	25 - 34	Married/Cohabited	Secondary education and more	Rural	Middle	Mara	2324	48	98.794868
27	Female	No	25 - 34	Married/Cohabited	Primary education	Rural	Middle	Mara	2324	48	98.794868
27	Female	Yes	34+	Others	No formal education	Rural	Poor	Mara	2324	48	98.794868
27	Female	Yes	34+	Others	No formal education	Rural	Middle	Mara	2324	48	98.794868
27	Female	Yes	25 - 34	Married/Cohabited	Secondary education and more	Rural	Middle	Mara	2324	48	98.794868
27	Female	No	25 - 34	Married/Cohabited	Primary education	Rural	Middle	Mara	2324	48	98.794868
27	Female	Yes	18 - 24	Married/Cohabited	Primary education	Rural	Middle	Mara	2324	48	98.794868
27	Female	Yes	25 - 34	Married/Cohabited	Primary education	Rural	Middle	Mara	2324	48	98.794868
28	Male	Yes	18 - 24	Others	Primary education	Urban	Middle	Kigoma	1065	350	12.815714
28	Female	Yes	18 - 24	Married/Cohabited	Secondary education and more	Urban	Middle	Kigoma	1065	350	12.815714
28	Female	Yes	18 - 24	Others	Primary education	Urban	Poor	Kigoma	1065	350	12.815714
28	Female	Yes	18 - 24	Others	Primary education	Urban	Poor	Kigoma	1065	350	12.815714
28	Female	Yes	18 - 24	Married/Cohabited	Primary education	Urban	Poor	Kigoma	1065	350	12.815714
28	Male	Yes	18 - 24	Married/Cohabited	Primary education	Urban	Middle	Kigoma	1065	350	12.815714
28	Male	Yes	18 - 24	Married/Cohabited	Secondary education and more	Urban	Poor	Kigoma	1065	350	12.815714
28	Female	Yes	18 - 24	Married/Cohabited	Primary education	Urban	Poor	Kigoma	1065	350	12.815714
28	Male	Yes	34+	Married/Cohabited	No formal education	Urban	Middle	Kigoma	1065	350	12.815714
28	Female	Yes	34+	Married/Cohabited	No formal education	Urban	Middle	Kigoma	1065	350	12.815714
28	Female	Yes	18 - 24	Married/Cohabited	Secondary education and more	Urban	Poor	Kigoma	1065	350	12.815714
29	Male	Yes	18 - 24	Others	Secondary education and more	Rural	Rich	Tanga	4542	208	46.608372
29	Female	No	25 - 34	Others	Primary education	Rural	Rich	Tanga	4542	208	46.608372
29	Female	Yes	34+	Married/Cohabited	Primary education	Rural	Middle	Tanga	4542	208	46.608372
29	Female	Yes	18 - 24	Married/Cohabited	No formal education	Rural	Middle	Tanga	4542	208	46.608372
29	Female	Yes	34+	Married/Cohabited	No formal education	Rural	Middle	Tanga	4542	208	46.608372
29	Male	Yes	34+	Married/Cohabited	Primary education	Rural	Middle	Tanga	4542	208	46.608372
29	Female	Yes	34+	Married/Cohabited	Primary education	Rural	Middle	Tanga	4542	208	46.608372
29	Male	Yes	25 - 34	Married/Cohabited	Primary education	Rural	Rich	Tanga	4542	208	46.608372
29	Female	Yes	25 - 34	Others	Secondary education and more	Rural	Rich	Tanga	4542	208	46.608372
30	Female	No	18 - 24	Others	Primary education	Urban	Rich	Iringa	761	189	53.81852
30	Male	Yes	25 - 34	Married/Cohabited	Secondary education and more	Urban	Rich	Iringa	761	189	53.81852
30	Male	Yes	34+	Married/Cohabited	Primary education	Urban	Rich	Iringa	761	189	53.81852
30	Male	Yes	25 - 34	Married/Cohabited	Primary education	Urban	Rich	Iringa	761	189	53.81852
30	Male	Yes	25 - 34	Married/Cohabited	Secondary education and more	Urban	Rich	Iringa	761	189	53.81852
30	Male	Yes	18 - 24	Married/Cohabited	Secondary education and more	Urban	Rich	Iringa	761	189	53.81852
30	Female	No	34+	Married/Cohabited	Primary education	Urban	Rich	Iringa	761	189	53.81852
30	Male	No	18 - 24	Others	Primary education	Urban	Rich	Iringa	761	189	53.81852
30	Male	Yes	25 - 34	Married/Cohabited	Secondary education and more	Urban	Rich	Iringa	761	189	53.81852
31	Male	Yes	18 - 24	Married/Cohabited	Secondary education and more	Urban	Rich	Kilimanjaro	461	94	102.48691
31	Male	Yes	25 - 34	Married/Cohabited	Primary education	Urban	Rich	Kilimanjaro	461	94	102.48691
31	Male	Yes	34+	Married/Cohabited	Primary education	Urban	Rich	Kilimanjaro	461	94	102.48691
31	Female	Yes	25 - 34	Married/Cohabited	Primary education	Urban	Rich	Kilimanjaro	461	94	102.48691
31	Male	Yes	25 - 34	Married/Cohabited	Primary education	Urban	Rich	Kilimanjaro	461	94	102.48691
31	Female	Yes	34+	Others	Primary education	Urban	Rich	Kilimanjaro	461	94	102.48691
31	Male	Yes	34+	Married/Cohabited	Secondary education and more	Urban	Rich	Kilimanjaro	461	94	102.48691
31	Male	Yes	34+	Others	Secondary education and more	Urban	Rich	Kilimanjaro	461	94	102.48691
31	Female	Yes	34+	Married/Cohabited	Secondary education and more	Urban	Rich	Kilimanjaro	461	94	102.48691
31	Female	Yes	34+	Others	Primary education	Urban	Rich	Kilimanjaro	461	94	102.48691
32	Female	Yes	25 - 34	Married/Cohabited	Primary education	Urban	Rich	Mara	1280	74	65.171577
32	Female	Yes	18 - 24	Married/Cohabited	Secondary education and more	Urban	Rich	Mara	1280	74	65.171577
32	Male	No	25 - 34	Married/Cohabited	Primary education	Urban	Rich	Mara	1280	74	65.171577
32	Female	Yes	34+	Married/Cohabited	Secondary education and more	Urban	Rich	Mara	1280	74	65.171577
32	Female	No	34+	Married/Cohabited	Primary education	Urban	Rich	Mara	1280	74	65.171577
32	Female	Yes	25 - 34	Married/Cohabited	Secondary education and more	Urban	Rich	Mara	1280	74	65.171577
32	Male	Yes	34+	Others	Secondary education and more	Urban	Rich	Mara	1280	74	65.171577
32	Female	No	34+	Married/Cohabited	Primary education	Urban	Rich	Mara	1280	74	65.171577
32	Male	Yes	25 - 34	Married/Cohabited	No formal education	Urban	Middle	Mara	1280	74	65.171577
33	Female	Yes	18 - 24	Married/Cohabited	Secondary education and more	Urban	Rich	Ruvuma	647	280	44.859921
33	Female	Yes	25 - 34	Married/Cohabited	Secondary education and more	Urban	Rich	Ruvuma	647	280	44.859921
33	Female	Yes	25 - 34	Married/Cohabited	Secondary education and more	Urban	Rich	Ruvuma	647	280	44.859921
33	Male	Yes	18 - 24	Married/Cohabited	Primary education	Urban	Rich	Ruvuma	647	280	44.859921
33	Female	Yes	25 - 34	Others	Primary education	Urban	Rich	Ruvuma	647	280	44.859921
33	Female	Yes	25 - 34	Others	Primary education	Urban	Rich	Ruvuma	647	280	44.859921
33	Female	Yes	18 - 24	Married/Cohabited	Primary education	Urban	Rich	Ruvuma	647	280	44.859921
33	Female	Yes	34+	Others	Primary education	Urban	Rich	Ruvuma	647	280	44.859921
33	Male	Yes	34+	Married/Cohabited	Primary education	Urban	Rich	Ruvuma	647	280	44.859921
34	Female	Yes	25 - 34	Married/Cohabited	Secondary education and more	Urban	Rich	Kilimanjaro	461	1735	5.5526047
34	Female	No	34+	Others	No formal education	Urban	Rich	Kilimanjaro	461	1735	5.5526047
34	Male	Yes	25 - 34	Married/Cohabited	Secondary education and more	Urban	Rich	Kilimanjaro	461	1735	5.5526047
34	Female	Yes	25 - 34	Married/Cohabited	Primary education	Urban	Rich	Kilimanjaro	461	1735	5.5526047
34	Male	No	34+	Others	No formal education	Urban	Rich	Kilimanjaro	461	1735	5.5526047
34	Male	Yes	25 - 34	Others	Secondary education and more	Urban	Rich	Kilimanjaro	461	1735	5.5526047
34	Female	No	34+	Others	No formal education	Urban	Rich	Kilimanjaro	461	1735	5.5526047
35	Female	Yes	18 - 24	Married/Cohabited	Primary education	Urban	Middle	Manyara	276	159	37.769394
35	Female	Yes	34+	Others	Secondary education and more	Rural	Middle	Manyara	1847	62	101.29063
35	Male	Yes	34+	Married/Cohabited	Secondary education and more	Rural	Middle	Manyara	1847	62	101.29063
35	Male	Yes	34+	Married/Cohabited	Secondary education and more	Urban	Middle	Manyara	276	159	37.769394
35	Female	Yes	25 - 34	Married/Cohabited	Secondary education and more	Urban	Rich	Manyara	276	159	37.769394
35	Female	Yes	25 - 34	Married/Cohabited	Primary education	Urban	Rich	Manyara	276	159	37.769394
35	Female	Yes	34+	Married/Cohabited	Primary education	Urban	Rich	Manyara	276	159	37.769394
35	Female	No	34+	Married/Cohabited	Primary education	Urban	Middle	Manyara	276	159	37.769394
35	Male	Yes	34+	Married/Cohabited	Primary education	Rural	Middle	Manyara	1847	62	101.29063
35	Female	Yes	18 - 24	Married/Cohabited	Secondary education and more	Urban	Rich	Manyara	276	159	37.769394
35	Female	Yes	25 - 34	Married/Cohabited	Primary education	Rural	Middle	Manyara	1847	62	101.29063
35	Male	Yes	34+	Married/Cohabited	Primary education	Rural	Middle	Manyara	1847	62	101.29063
35	Female	Yes	34+	Others	Secondary education and more	Rural	Middle	Manyara	1847	62	101.29063
35	Female	Yes	34+	Married/Cohabited	Secondary education and more	Urban	Middle	Manyara	276	159	37.769394
35	Female	Yes	34+	Others	Primary education	Rural	Middle	Manyara	1847	62	101.29063
35	Female	Yes	18 - 24	Married/Cohabited	Secondary education and more	Urban	Rich	Manyara	276	159	37.769394
35	Female	No	25 - 34	Married/Cohabited	Primary education	Rural	Poor	Manyara	1847	62	101.29063
35	Male	Yes	34+	Married/Cohabited	Primary education	Rural	Middle	Manyara	1847	62	101.29063
35	Female	Yes	25 - 34	Married/Cohabited	Primary education	Urban	Rich	Manyara	276	159	37.769394
36	Female	Yes	34+	Others	Primary education	Rural	Poor	Simiyu	2531	60	46.385078
36	Male	Yes	25 - 34	Married/Cohabited	Primary education	Rural	Middle	Simiyu	2531	60	46.385078
36	Male	Yes	25 - 34	Married/Cohabited	Primary education	Rural	Poor	Simiyu	2531	60	46.385078
36	Female	Yes	25 - 34	Married/Cohabited	Primary education	Rural	Poor	Simiyu	2531	60	46.385078
36	Male	Yes	18 - 24	Married/Cohabited	Primary education	Rural	Middle	Simiyu	2531	60	46.385078
36	Male	Yes	18 - 24	Married/Cohabited	Primary education	Rural	Middle	Simiyu	2531	60	46.385078
36	Female	Yes	18 - 24	Married/Cohabited	No formal education	Rural	Middle	Simiyu	2531	60	46.385078
36	Male	Yes	34+	Others	Primary education	Rural	Middle	Simiyu	2531	60	46.385078
36	Male	Yes	18 - 24	Married/Cohabited	Primary education	Rural	Middle	Simiyu	2531	60	46.385078
37	Female	Yes	25 - 34	Married/Cohabited	Primary education	Rural	Middle	Simiyu	2531	80	34.788807
37	Male	Yes	34+	Married/Cohabited	No formal education	Rural	Poor	Simiyu	2531	80	34.788807
37	Male	Yes	18 - 24	Married/Cohabited	No formal education	Rural	Poor	Simiyu	2531	80	34.788807
37	Female	Yes	34+	Others	No formal education	Rural	Poor	Simiyu	2531	80	34.788807
37	Female	Yes	18 - 24	Married/Cohabited	No formal education	Rural	Middle	Simiyu	2531	80	34.788807
37	Female	Yes	34+	Married/Cohabited	Primary education	Rural	Poor	Simiyu	2531	80	34.788807
37	Female	Yes	34+	Others	No formal education	Rural	Poor	Simiyu	2531	80	34.788807
37	Female	Yes	18 - 24	Married/Cohabited	No formal education	Rural	Poor	Simiyu	2531	80	34.788807
37	Male	Yes	34+	Others	No formal education	Rural	Poor	Simiyu	2531	80	34.788807
37	Female	Yes	25 - 34	Married/Cohabited	No formal education	Rural	Poor	Simiyu	2531	80	34.788807
37	Female	Yes	25 - 34	Married/Cohabited	No formal education	Rural	Poor	Simiyu	2531	80	34.788807
37	Male	Yes	18 - 24	Married/Cohabited	Primary education	Rural	Middle	Simiyu	2531	80	34.788807
37	Female	Yes	34+	Married/Cohabited	No formal education	Rural	Poor	Simiyu	2531	80	34.788807
37	Male	Yes	25 - 34	Married/Cohabited	Primary education	Rural	Middle	Simiyu	2531	80	34.788807
37	Male	Yes	34+	Married/Cohabited	No formal education	Rural	Poor	Simiyu	2531	80	34.788807
38	Male	Yes	25 - 34	Married/Cohabited	Primary education	Rural	Middle	Kigoma	1801	115	39.933651
38	Male	Yes	25 - 34	Married/Cohabited	Secondary education and more	Rural	Poor	Kigoma	1801	115	39.933651
38	Female	Yes	18 - 24	Others	Primary education	Rural	Poor	Kigoma	1801	115	39.933651
38	Male	Yes	25 - 34	Married/Cohabited	Secondary education and more	Rural	Poor	Kigoma	1801	115	39.933651
38	Female	Yes	34+	Married/Cohabited	Primary education	Rural	Poor	Kigoma	1801	115	39.933651
38	Female	Yes	25 - 34	Married/Cohabited	Primary education	Rural	Middle	Kigoma	1801	115	39.933651
38	Male	Yes	25 - 34	Married/Cohabited	Primary education	Rural	Poor	Kigoma	1801	115	39.933651
38	Male	Yes	25 - 34	Married/Cohabited	Primary education	Rural	Poor	Kigoma	1801	115	39.933651
38	Female	Yes	18 - 24	Others	Primary education	Rural	Poor	Kigoma	1801	115	39.933651
38	Female	Yes	34+	Married/Cohabited	Primary education	Rural	Poor	Kigoma	1801	115	39.933651
38	Male	Yes	25 - 34	Married/Cohabited	Primary education	Rural	Poor	Kigoma	1801	115	39.933651
38	Male	Yes	34+	Married/Cohabited	Primary education	Rural	Poor	Kigoma	1801	115	39.933651
39	Male	Yes	18 - 24	Married/Cohabited	Primary education	Rural	Rich	Geita	1969	436	11.975207
39	Female	Yes	18 - 24	Married/Cohabited	Primary education	Rural	Rich	Geita	1969	436	11.975207
39	Male	Yes	25 - 34	Married/Cohabited	Secondary education and more	Rural	Rich	Geita	1969	436	11.975207
39	Male	Yes	18 - 24	Married/Cohabited	Primary education	Rural	Rich	Geita	1969	436	11.975207
39	Female	No	25 - 34	Married/Cohabited	No formal education	Rural	Middle	Geita	1969	436	11.975207
39	Female	Yes	34+	Married/Cohabited	Secondary education and more	Rural	Middle	Geita	1969	436	11.975207
39	Male	No	34+	Married/Cohabited	Secondary education and more	Rural	Middle	Geita	1969	436	11.975207
39	Male	Yes	18 - 24	Married/Cohabited	Primary education	Rural	Rich	Geita	1969	436	11.975207
39	Male	Yes	18 - 24	Married/Cohabited	Primary education	Rural	Rich	Geita	1969	436	11.975207
40	Female	Yes	34+	Others	Primary education	Rural	Middle	Kagera	3564	94	63.259388
40	Male	Yes	25 - 34	Married/Cohabited	Primary education	Rural	Rich	Kagera	3564	94	63.259388
40	Male	Yes	25 - 34	Others	Primary education	Rural	Rich	Kagera	3564	94	63.259388
40	Female	Yes	18 - 24	Married/Cohabited	Primary education	Rural	Middle	Kagera	3564	94	63.259388
40	Male	Yes	34+	Others	Primary education	Rural	Middle	Kagera	3564	94	63.259388
40	Male	Yes	25 - 34	Married/Cohabited	Secondary education and more	Rural	Rich	Kagera	3564	94	63.259388
40	Male	Yes	34+	Married/Cohabited	Primary education	Rural	Rich	Kagera	3564	94	63.259388
40	Female	Yes	25 - 34	Others	Primary education	Rural	Rich	Kagera	3564	94	63.259388
40	Female	Yes	34+	Married/Cohabited	Secondary education and more	Rural	Rich	Kagera	3564	94	63.259388
40	Female	Yes	34+	Others	Primary education	Rural	Middle	Kagera	3564	94	63.259388
41	Male	Yes	25 - 34	Married/Cohabited	Secondary education and more	Rural	Middle	Shinyanga	2469	124	55.77845
41	Male	No	34+	Married/Cohabited	Primary education	Rural	Rich	Shinyanga	2469	124	55.77845
41	Male	Yes	25 - 34	Married/Cohabited	Secondary education and more	Rural	Middle	Shinyanga	2469	124	55.77845
41	Female	Yes	25 - 34	Married/Cohabited	Secondary education and more	Urban	Rich	Shinyanga	1179	311	21.836014
41	Female	Yes	25 - 34	Married/Cohabited	No formal education	Rural	Middle	Shinyanga	2469	124	55.77845
41	Male	Yes	25 - 34	Married/Cohabited	Secondary education and more	Urban	Rich	Shinyanga	1179	311	21.836014
41	Male	Yes	25 - 34	Others	Primary education	Rural	Middle	Shinyanga	2469	124	55.77845
41	Male	No	34+	Married/Cohabited	Primary education	Urban	Middle	Shinyanga	1179	311	21.836014
41	Female	Yes	25 - 34	Married/Cohabited	Primary education	Rural	Middle	Shinyanga	2469	124	55.77845
41	Male	No	34+	Married/Cohabited	Secondary education and more	Urban	Middle	Shinyanga	1179	311	21.836014
41	Male	Yes	25 - 34	Married/Cohabited	Secondary education and more	Urban	Rich	Shinyanga	1179	311	21.836014
41	Female	No	34+	Married/Cohabited	Primary education	Urban	Middle	Shinyanga	1179	311	21.836014
41	Male	No	34+	Married/Cohabited	Primary education	Urban	Rich	Shinyanga	1179	311	21.836014
41	Male	Yes	34+	Married/Cohabited	No formal education	Urban	Middle	Shinyanga	1179	311	21.836014
41	Female	Yes	34+	Married/Cohabited	Primary education	Rural	Middle	Shinyanga	2469	124	55.77845
41	Female	Yes	25 - 34	Married/Cohabited	Secondary education and more	Rural	Middle	Shinyanga	2469	124	55.77845
41	Female	No	34+	Married/Cohabited	Primary education	Urban	Rich	Shinyanga	1179	311	21.836014
41	Male	No	34+	Married/Cohabited	Primary education	Urban	Rich	Shinyanga	1179	311	21.836014
41	Female	Yes	34+	Married/Cohabited	Primary education	Urban	Rich	Shinyanga	1179	311	21.836014
41	Female	No	34+	Married/Cohabited	Primary education	Rural	Rich	Shinyanga	2469	124	55.77845
41	Female	No	25 - 34	Married/Cohabited	Primary education	Rural	Middle	Shinyanga	2469	124	55.77845
41	Male	No	34+	Married/Cohabited	Secondary education and more	Urban	Middle	Shinyanga	1179	311	21.836014
41	Male	No	34+	Others	Primary education	Urban	Middle	Shinyanga	1179	311	21.836014
41	Male	Yes	25 - 34	Others	Primary education	Rural	Middle	Shinyanga	2469	124	55.77845
41	Female	Yes	25 - 34	Married/Cohabited	Primary education	Rural	Middle	Shinyanga	2469	124	55.77845
42	Male	Yes	25 - 34	Married/Cohabited	Primary education	Urban	Middle	Kagera	458	399	15.325982
42	Female	Yes	25 - 34	Others	Primary education	Urban	Middle	Kagera	458	399	15.325982
42	Male	Yes	25 - 34	Married/Cohabited	Primary education	Urban	Rich	Kagera	458	399	15.325982
42	Female	Yes	25 - 34	Married/Cohabited	Secondary education and more	Urban	Middle	Kagera	458	399	15.325982
42	Female	Yes	25 - 34	Married/Cohabited	Primary education	Urban	Middle	Kagera	458	399	15.325982
42	Male	Yes	34+	Others	Primary education	Urban	Middle	Kagera	458	399	15.325982
42	Male	Yes	25 - 34	Married/Cohabited	Secondary education and more	Urban	Rich	Kagera	458	399	15.325982
42	Female	Yes	25 - 34	Married/Cohabited	Secondary education and more	Urban	Middle	Kagera	458	399	15.325982
42	Female	Yes	25 - 34	Married/Cohabited	Primary education	Urban	Rich	Kagera	458	399	15.325982
43	Female	Yes	34+	Others	No formal education	Rural	Poor	Mara	2324	117	40.531231
43	Female	Yes	34+	Others	No formal education	Rural	Poor	Mara	2324	117	40.531231
43	Male	Yes	34+	Others	Primary education	Rural	Poor	Mara	2324	117	40.531231
43	Female	Yes	25 - 34	Married/Cohabited	Primary education	Rural	Middle	Mara	2324	117	40.531231
43	Female	Yes	34+	Married/Cohabited	Primary education	Rural	Poor	Mara	2324	117	40.531231
43	Male	No	34+	Married/Cohabited	Primary education	Rural	Middle	Mara	2324	117	40.531231
43	Male	No	25 - 34	Married/Cohabited	Primary education	Rural	Middle	Mara	2324	117	40.531231
43	Female	Yes	34+	Others	Primary education	Rural	Poor	Mara	2324	117	40.531231
43	Female	Yes	34+	Others	No formal education	Rural	Poor	Mara	2324	117	40.531231
43	Male	No	34+	Married/Cohabited	Primary education	Rural	Poor	Mara	2324	117	40.531231
43	Male	Yes	18 - 24	Married/Cohabited	Primary education	Rural	Poor	Mara	2324	117	40.531231
43	Male	Yes	18 - 24	Married/Cohabited	Primary education	Rural	Poor	Mara	2324	117	40.531231
44	Female	Yes	25 - 34	Married/Cohabited	Primary education	Rural	Middle	Geita	1969	301	17.346148
44	Male	Yes	34+	Married/Cohabited	Primary education	Rural	Middle	Geita	1969	301	17.346148
44	Male	No	25 - 34	Others	Primary education	Rural	Poor	Geita	1969	301	17.346148
44	Female	Yes	25 - 34	Married/Cohabited	Primary education	Rural	Middle	Geita	1969	301	17.346148
44	Male	Yes	25 - 34	Married/Cohabited	Primary education	Rural	Middle	Geita	1969	301	17.346148
44	Female	Yes	25 - 34	Married/Cohabited	Primary education	Rural	Middle	Geita	1969	301	17.346148
44	Male	Yes	34+	Married/Cohabited	No formal education	Rural	Poor	Geita	1969	301	17.346148
44	Female	Yes	25 - 34	Married/Cohabited	Primary education	Rural	Middle	Geita	1969	301	17.346148
44	Male	Yes	25 - 34	Married/Cohabited	Primary education	Rural	Middle	Geita	1969	301	17.346148
44	Male	Yes	18 - 24	Married/Cohabited	Primary education	Rural	Poor	Geita	1969	301	17.346148
44	Male	Yes	25 - 34	Married/Cohabited	Primary education	Rural	Middle	Geita	1969	301	17.346148
44	Female	Yes	34+	Married/Cohabited	Primary education	Rural	Middle	Geita	1969	301	17.346148
44	Male	Yes	34+	Married/Cohabited	No formal education	Rural	Poor	Geita	1969	301	17.346148
44	Male	Yes	25 - 34	Married/Cohabited	Primary education	Rural	Middle	Geita	1969	301	17.346148
45	Female	Yes	34+	Others	Secondary education and more	Urban	Rich	Dar Es Salaam	4046	134	87.105049
45	Female	Yes	34+	Married/Cohabited	Primary education	Urban	Rich	Dar Es Salaam	4046	114	102.38664
45	Male	Yes	25 - 34	Married/Cohabited	Primary education	Urban	Rich	Dar Es Salaam	4046	114	102.38664
45	Male	Yes	25 - 34	Others	Secondary education and more	Urban	Rich	Dar Es Salaam	4046	114	102.38664
45	Female	No	25 - 34	Married/Cohabited	Primary education	Urban	Rich	Dar Es Salaam	4046	114	102.38664
45	Male	No	18 - 24	Others	Secondary education and more	Urban	Rich	Dar Es Salaam	4046	134	87.105049
45	Male	No	18 - 24	Others	Secondary education and more	Urban	Rich	Dar Es Salaam	4046	134	87.105049
45	Female	Yes	25 - 34	Married/Cohabited	Secondary education and more	Urban	Middle	Dar Es Salaam	4046	134	87.105049
45	Male	Yes	25 - 34	Others	Secondary education and more	Urban	Rich	Dar Es Salaam	4046	134	87.105049
45	Male	No	25 - 34	Married/Cohabited	Primary education	Urban	Rich	Dar Es Salaam	4046	114	102.38664
45	Female	Yes	34+	Married/Cohabited	Primary education	Urban	Rich	Dar Es Salaam	4046	114	102.38664
45	Male	Yes	34+	Married/Cohabited	Primary education	Urban	Rich	Dar Es Salaam	4046	134	87.105049
45	Male	Yes	25 - 34	Married/Cohabited	Secondary education and more	Urban	Middle	Dar Es Salaam	4046	134	87.105049
45	Male	Yes	34+	Married/Cohabited	Primary education	Urban	Rich	Dar Es Salaam	4046	114	102.38664
45	Male	Yes	25 - 34	Others	Secondary education and more	Urban	Rich	Dar Es Salaam	4046	134	87.105049
45	Female	Yes	34+	Married/Cohabited	Primary education	Urban	Rich	Dar Es Salaam	4046	114	102.38664
45	Male	Yes	18 - 24	Others	No formal education	Urban	Rich	Dar Es Salaam	4046	114	102.38664
45	Male	Yes	18 - 24	Married/Cohabited	Primary education	Urban	Rich	Dar Es Salaam	4046	114	102.38664
45	Female	No	18 - 24	Others	Secondary education and more	Urban	Rich	Dar Es Salaam	4046	134	87.105049
45	Male	No	18 - 24	Others	Secondary education and more	Urban	Rich	Dar Es Salaam	4046	134	87.105049
46	Female	Yes	18 - 24	Married/Cohabited	Secondary education and more	Urban	Rich	Geita	643	137	38.433205
46	Female	Yes	25 - 34	Married/Cohabited	Secondary education and more	Urban	Rich	Geita	643	137	38.433205
46	Male	Yes	25 - 34	Married/Cohabited	Secondary education and more	Urban	Rich	Geita	643	137	38.433205
46	Female	Yes	25 - 34	Married/Cohabited	Secondary education and more	Urban	Rich	Geita	643	98	53.72805
46	Male	Yes	34+	Others	Primary education	Urban	Rich	Geita	643	264	19.944504
46	Male	Yes	18 - 24	Married/Cohabited	Primary education	Urban	Middle	Geita	643	264	19.944504
46	Female	Yes	25 - 34	Married/Cohabited	Primary education	Urban	Rich	Geita	643	264	19.944504
46	Male	No	34+	Married/Cohabited	Primary education	Urban	Middle	Geita	643	98	53.72805
46	Female	Yes	34+	Married/Cohabited	Primary education	Urban	Rich	Geita	643	137	38.433205
46	Male	No	34+	Married/Cohabited	Primary education	Urban	Middle	Geita	643	98	53.72805
46	Female	Yes	34+	Married/Cohabited	Primary education	Urban	Middle	Geita	643	264	19.944504
46	Female	Yes	18 - 24	Married/Cohabited	Secondary education and more	Urban	Rich	Geita	643	98	53.72805
46	Female	No	34+	Married/Cohabited	No formal education	Urban	Middle	Geita	643	98	53.72805
46	Female	Yes	25 - 34	Married/Cohabited	Primary education	Urban	Rich	Geita	643	137	38.433205
46	Male	No	25 - 34	Married/Cohabited	Primary education	Urban	Rich	Geita	643	264	19.944504
46	Male	Yes	34+	Married/Cohabited	Primary education	Urban	Middle	Geita	643	98	53.72805
46	Male	Yes	25 - 34	Married/Cohabited	Secondary education and more	Urban	Rich	Geita	643	98	53.72805
46	Female	Yes	34+	Married/Cohabited	Primary education	Urban	Middle	Geita	643	98	53.72805
46	Female	Yes	34+	Married/Cohabited	Primary education	Urban	Rich	Geita	643	137	38.433205
46	Female	Yes	18 - 24	Married/Cohabited	Primary education	Urban	Rich	Geita	643	264	19.944504
46	Male	Yes	18 - 24	Married/Cohabited	Secondary education and more	Urban	Middle	Geita	643	137	38.433205
46	Female	Yes	18 - 24	Others	Primary education	Urban	Middle	Geita	643	264	19.944504
46	Male	Yes	18 - 24	Others	Primary education	Urban	Middle	Geita	643	264	19.944504
46	Female	No	34+	Married/Cohabited	Primary education	Urban	Middle	Geita	643	98	53.72805
46	Male	No	34+	Married/Cohabited	Primary education	Urban	Middle	Geita	643	98	53.72805
46	Female	Yes	18 - 24	Married/Cohabited	Primary education	Urban	Rich	Geita	643	264	19.944504
46	Female	Yes	34+	Married/Cohabited	Primary education	Urban	Middle	Geita	643	264	19.944504
46	Male	Yes	34+	Others	Primary education	Urban	Rich	Geita	643	264	19.944504
46	Female	No	18 - 24	Married/Cohabited	Primary education	Urban	Rich	Geita	643	98	53.72805
46	Female	Yes	25 - 34	Married/Cohabited	Secondary education and more	Urban	Rich	Geita	643	98	53.72805
46	Male	Yes	18 - 24	Married/Cohabited	Secondary education and more	Urban	Middle	Geita	643	137	38.433205
46	Male	Yes	25 - 34	Married/Cohabited	Primary education	Urban	Middle	Geita	643	264	19.944504
46	Female	No	25 - 34	Married/Cohabited	No formal education	Urban	Rich	Geita	643	137	38.433205
47	Male	No	34+	Married/Cohabited	Primary education	Rural	Rich	Mwanza	3273	58	71.623344
47	Female	No	34+	Married/Cohabited	Primary education	Rural	Rich	Mwanza	3273	58	71.623344
47	Male	Yes	18 - 24	Married/Cohabited	Primary education	Rural	Poor	Mwanza	3273	58	71.623344
47	Female	No	34+	Married/Cohabited	Primary education	Rural	Rich	Mwanza	3273	58	71.623344
48	Male	Yes	34+	Married/Cohabited	Primary education	Urban	Middle	Kigoma	1065	400	11.21375
48	Male	Yes	34+	Married/Cohabited	Primary education	Urban	Rich	Kigoma	1065	400	11.21375
48	Female	Yes	34+	Married/Cohabited	Primary education	Urban	Middle	Kigoma	1065	400	11.21375
48	Female	Yes	25 - 34	Married/Cohabited	Primary education	Urban	Rich	Kigoma	1065	400	11.21375
48	Male	Yes	25 - 34	Married/Cohabited	Primary education	Urban	Rich	Kigoma	1065	400	11.21375
48	Male	No	34+	Married/Cohabited	No formal education	Urban	Middle	Kigoma	1065	400	11.21375
48	Female	Yes	25 - 34	Married/Cohabited	Primary education	Urban	Rich	Kigoma	1065	400	11.21375
48	Female	Yes	25 - 34	Married/Cohabited	Secondary education and more	Urban	Rich	Kigoma	1065	400	11.21375
48	Female	No	34+	Married/Cohabited	No formal education	Urban	Rich	Kigoma	1065	400	11.21375
49	Female	Yes	25 - 34	Married/Cohabited	Primary education	Rural	Middle	Kigoma	1801	308	14.910292
49	Male	Yes	18 - 24	Married/Cohabited	Primary education	Rural	Middle	Kigoma	1801	308	14.910292
49	Male	Yes	25 - 34	Married/Cohabited	Primary education	Rural	Rich	Kigoma	1801	308	14.910292
49	Male	Yes	25 - 34	Married/Cohabited	Primary education	Rural	Middle	Kigoma	1801	308	14.910292
49	Male	Yes	25 - 34	Married/Cohabited	Secondary education and more	Rural	Middle	Kigoma	1801	308	14.910292
49	Female	Yes	25 - 34	Married/Cohabited	Primary education	Rural	Middle	Kigoma	1801	308	14.910292
49	Male	No	25 - 34	Married/Cohabited	Primary education	Rural	Middle	Kigoma	1801	308	14.910292
49	Male	Yes	25 - 34	Married/Cohabited	Primary education	Rural	Middle	Kigoma	1801	308	14.910292
49	Female	Yes	18 - 24	Married/Cohabited	Primary education	Rural	Middle	Kigoma	1801	308	14.910292
49	Male	Yes	18 - 24	Married/Cohabited	Primary education	Rural	Middle	Kigoma	1801	308	14.910292
50	Female	Yes	34+	Married/Cohabited	Primary education	Rural	Middle	Kigoma	1801	433	10.605935
50	Female	Yes	25 - 34	Others	No formal education	Rural	Middle	Kigoma	1801	433	10.605935
50	Female	Yes	25 - 34	Others	Primary education	Rural	Poor	Kigoma	1801	433	10.605935
50	Female	Yes	34+	Married/Cohabited	Primary education	Rural	Poor	Kigoma	1801	433	10.605935
50	Female	Yes	25 - 34	Married/Cohabited	Primary education	Rural	Middle	Kigoma	1801	433	10.605935
50	Male	Yes	25 - 34	Married/Cohabited	Primary education	Rural	Poor	Kigoma	1801	433	10.605935
50	Male	Yes	34+	Married/Cohabited	Primary education	Rural	Poor	Kigoma	1801	433	10.605935
50	Female	Yes	34+	Married/Cohabited	Primary education	Rural	Poor	Kigoma	1801	433	10.605935
50	Male	Yes	25 - 34	Married/Cohabited	Primary education	Rural	Poor	Kigoma	1801	433	10.605935
51	Female	Yes	34+	Married/Cohabited	Primary education	Rural	Poor	Mwanza	3273	80	51.926922
51	Female	No	25 - 34	Married/Cohabited	Primary education	Rural	Poor	Mwanza	3273	80	51.926922
51	Female	No	25 - 34	Married/Cohabited	Primary education	Rural	Poor	Mwanza	3273	80	51.926922
51	Male	Yes	34+	Married/Cohabited	Primary education	Rural	Middle	Mwanza	3273	80	51.926922
51	Female	Yes	25 - 34	Married/Cohabited	Primary education	Rural	Middle	Mwanza	3273	80	51.926922
51	Female	Yes	25 - 34	Married/Cohabited	Primary education	Rural	Middle	Mwanza	3273	80	51.926922
51	Female	Yes	18 - 24	Married/Cohabited	Primary education	Rural	Middle	Mwanza	3273	80	51.926922
51	Female	Yes	25 - 34	Married/Cohabited	Primary education	Rural	Middle	Mwanza	3273	80	51.926922
51	Female	Yes	34+	Others	Primary education	Rural	Poor	Mwanza	3273	80	51.926922
51	Male	Yes	34+	Married/Cohabited	Primary education	Rural	Poor	Mwanza	3273	80	51.926922
51	Female	Yes	34+	Married/Cohabited	Primary education	Rural	Poor	Mwanza	3273	80	51.926922
51	Female	Yes	34+	Married/Cohabited	Primary education	Rural	Poor	Mwanza	3273	80	51.926922
51	Male	Yes	34+	Married/Cohabited	Primary education	Rural	Poor	Mwanza	3273	80	51.926922
52	Female	Yes	25 - 34	Married/Cohabited	Primary education	Urban	Rich	Mwanza	2436	563	7.4490366
52	Male	Yes	25 - 34	Married/Cohabited	Secondary education and more	Urban	Rich	Mwanza	2436	563	7.4490366
52	Male	Yes	34+	Married/Cohabited	Primary education	Urban	Rich	Mwanza	2436	563	7.4490366
52	Female	No	25 - 34	Married/Cohabited	Primary education	Urban	Rich	Mwanza	2436	563	7.4490366
52	Male	Yes	25 - 34	Others	Secondary education and more	Urban	Rich	Mwanza	2436	563	7.4490366
52	Male	No	34+	Married/Cohabited	Primary education	Urban	Rich	Mwanza	2436	563	7.4490366
52	Male	Yes	25 - 34	Married/Cohabited	Primary education	Urban	Rich	Mwanza	2436	563	7.4490366
52	Female	Yes	34+	Married/Cohabited	Primary education	Urban	Rich	Mwanza	2436	563	7.4490366
52	Female	Yes	25 - 34	Married/Cohabited	Primary education	Urban	Rich	Mwanza	2436	563	7.4490366
52	Male	Yes	25 - 34	Married/Cohabited	Secondary education and more	Urban	Rich	Mwanza	2436	563	7.4490366
52	Male	No	25 - 34	Married/Cohabited	Primary education	Urban	Rich	Mwanza	2436	563	7.4490366
52	Male	Yes	18 - 24	Others	Primary education	Urban	Middle	Mwanza	2436	563	7.4490366
52	Male	No	34+	Married/Cohabited	Primary education	Urban	Rich	Mwanza	2436	563	7.4490366
53	Male	No	25 - 34	Married/Cohabited	Primary education	Rural	Middle	Geita	1969	183	28.531096
53	Female	Yes	34+	Married/Cohabited	No formal education	Rural	Middle	Geita	1969	183	28.531096
53	Male	Yes	34+	Married/Cohabited	No formal education	Rural	Middle	Geita	1969	183	28.531096
53	Male	Yes	34+	Married/Cohabited	No formal education	Rural	Middle	Geita	1969	183	28.531096
53	Female	No	18 - 24	Married/Cohabited	Primary education	Rural	Middle	Geita	1969	183	28.531096
53	Female	No	18 - 24	Married/Cohabited	Primary education	Rural	Middle	Geita	1969	183	28.531096
53	Male	Yes	25 - 34	Married/Cohabited	No formal education	Rural	Middle	Geita	1969	183	28.531096
53	Male	No	25 - 34	Married/Cohabited	Primary education	Rural	Middle	Geita	1969	183	28.531096
53	Male	No	34+	Married/Cohabited	No formal education	Rural	Middle	Geita	1969	183	28.531096
53	Female	Yes	34+	Married/Cohabited	No formal education	Rural	Middle	Geita	1969	183	28.531096
54	Male	Yes	18 - 24	Others	Secondary education and more	Rural	Rich	Mwanza	3273	220	18.882517
54	Male	No	18 - 24	Married/Cohabited	Primary education	Rural	Middle	Geita	1969	241	21.66469
54	Male	No	34+	Married/Cohabited	Primary education	Rural	Middle	Geita	1969	241	21.66469
54	Male	No	25 - 34	Married/Cohabited	Primary education	Rural	Middle	Mwanza	3273	220	18.882517
54	Male	Yes	25 - 34	Married/Cohabited	Primary education	Rural	Rich	Mwanza	3273	220	18.882517
54	Female	No	25 - 34	Married/Cohabited	Secondary education and more	Rural	Rich	Mwanza	3273	220	18.882517
54	Female	Yes	34+	Married/Cohabited	Secondary education and more	Rural	Rich	Mwanza	3273	220	18.882517
54	Female	No	34+	Married/Cohabited	Primary education	Rural	Poor	Geita	1969	241	21.66469
54	Female	No	25 - 34	Married/Cohabited	Primary education	Rural	Middle	Mwanza	3273	220	18.882517
54	Male	Yes	34+	Married/Cohabited	Primary education	Rural	Rich	Mwanza	3273	220	18.882517
54	Female	Yes	34+	Married/Cohabited	Primary education	Rural	Rich	Mwanza	3273	220	18.882517
54	Male	No	34+	Married/Cohabited	Primary education	Rural	Middle	Geita	1969	241	21.66469
54	Female	No	25 - 34	Married/Cohabited	No formal education	Rural	Middle	Geita	1969	241	21.66469
54	Female	Yes	25 - 34	Married/Cohabited	Primary education	Rural	Rich	Mwanza	3273	220	18.882517
54	Female	No	34+	Married/Cohabited	No formal education	Rural	Poor	Geita	1969	241	21.66469
54	Female	Yes	34+	Married/Cohabited	Primary education	Rural	Middle	Geita	1969	241	21.66469
54	Female	Yes	25 - 34	Married/Cohabited	Primary education	Rural	Middle	Geita	1969	241	21.66469
54	Male	No	25 - 34	Married/Cohabited	Primary education	Rural	Poor	Geita	1969	241	21.66469
54	Male	Yes	34+	Married/Cohabited	Primary education	Rural	Middle	Geita	1969	241	21.66469
54	Male	Yes	25 - 34	Married/Cohabited	Secondary education and more	Rural	Rich	Mwanza	3273	220	18.882517
54	Female	Yes	25 - 34	Married/Cohabited	Secondary education and more	Rural	Rich	Mwanza	3273	220	18.882517
55	Male	Yes	25 - 34	Married/Cohabited	Primary education	Rural	Middle	Mara	2324	154	30.793207
55	Male	No	25 - 34	Married/Cohabited	Primary education	Rural	Middle	Mara	2324	154	30.793207
55	Male	No	25 - 34	Married/Cohabited	Primary education	Rural	Middle	Mara	2324	154	30.793207
55	Male	Yes	25 - 34	Married/Cohabited	Primary education	Rural	Middle	Mara	2324	154	30.793207
55	Female	Yes	34+	Married/Cohabited	Primary education	Rural	Rich	Mara	2324	154	30.793207
55	Male	No	34+	Married/Cohabited	No formal education	Rural	Middle	Mara	2324	154	30.793207
55	Male	Yes	34+	Married/Cohabited	Primary education	Rural	Middle	Mara	2324	154	30.793207
55	Male	Yes	34+	Married/Cohabited	Primary education	Rural	Middle	Mara	2324	154	30.793207
55	Female	Yes	34+	Married/Cohabited	No formal education	Rural	Middle	Mara	2324	154	30.793207
55	Female	Yes	34+	Married/Cohabited	No formal education	Rural	Middle	Mara	2324	154	30.793207
55	Male	Yes	25 - 34	Married/Cohabited	Primary education	Rural	Middle	Mara	2324	154	30.793207
55	Female	Yes	25 - 34	Married/Cohabited	Primary education	Rural	Middle	Mara	2324	154	30.793207
55	Male	Yes	25 - 34	Married/Cohabited	No formal education	Rural	Middle	Mara	2324	154	30.793207
56	Male	Yes	25 - 34	Married/Cohabited	Primary education	Rural	Middle	Mwanza	3273	152	27.32996
56	Female	Yes	25 - 34	Married/Cohabited	Secondary education and more	Rural	Middle	Mwanza	3273	152	27.32996
56	Male	Yes	34+	Married/Cohabited	No formal education	Rural	Middle	Mwanza	3273	152	27.32996
56	Female	No	25 - 34	Married/Cohabited	Secondary education and more	Rural	Middle	Mwanza	3273	152	27.32996
56	Male	Yes	25 - 34	Married/Cohabited	Primary education	Rural	Poor	Mwanza	3273	152	27.32996
56	Male	Yes	25 - 34	Married/Cohabited	Primary education	Rural	Poor	Mwanza	3273	152	27.32996
56	Female	No	25 - 34	Married/Cohabited	Primary education	Rural	Middle	Mwanza	3273	152	27.32996
56	Female	Yes	25 - 34	Married/Cohabited	Primary education	Rural	Poor	Mwanza	3273	152	27.32996
56	Male	Yes	25 - 34	Married/Cohabited	Primary education	Rural	Middle	Mwanza	3273	152	27.32996
56	Male	Yes	18 - 24	Married/Cohabited	Secondary education and more	Rural	Middle	Mwanza	3273	152	27.32996
56	Male	Yes	34+	Married/Cohabited	Primary education	Rural	Rich	Mwanza	3273	152	27.32996
56	Male	Yes	18 - 24	Married/Cohabited	Secondary education and more	Rural	Middle	Mwanza	3273	152	27.32996
56	Female	Yes	25 - 34	Married/Cohabited	Primary education	Rural	Poor	Mwanza	3273	152	27.32996
57	Female	Yes	34+	Married/Cohabited	Primary education	Rural	Middle	Kagera	3564	855	6.954833
57	Male	Yes	25 - 34	Married/Cohabited	Primary education	Rural	Middle	Kagera	3564	855	6.954833
57	Female	Yes	34+	Married/Cohabited	Primary education	Rural	Middle	Kagera	3564	855	6.954833
57	Male	Yes	34+	Married/Cohabited	Primary education	Rural	Middle	Kagera	3564	855	6.954833
57	Male	Yes	25 - 34	Married/Cohabited	Primary education	Rural	Poor	Kagera	3564	855	6.954833
57	Male	Yes	25 - 34	Married/Cohabited	Primary education	Rural	Middle	Kagera	3564	855	6.954833
57	Female	Yes	25 - 34	Married/Cohabited	Primary education	Rural	Middle	Kagera	3564	855	6.954833
57	Female	Yes	34+	Married/Cohabited	Primary education	Rural	Middle	Kagera	3564	855	6.954833
58	Female	No	18 - 24	Married/Cohabited	Primary education	Rural	Middle	Mwanza	3273	249	16.68335
58	Female	Yes	18 - 24	Married/Cohabited	Primary education	Rural	Middle	Mwanza	3273	249	16.68335
58	Male	Yes	34+	Married/Cohabited	Primary education	Rural	Rich	Mwanza	3273	249	16.68335
58	Male	Yes	34+	Married/Cohabited	Secondary education and more	Rural	Rich	Mwanza	3273	249	16.68335
58	Female	Yes	34+	Others	No formal education	Rural	Rich	Mwanza	3273	249	16.68335
58	Female	Yes	34+	Others	No formal education	Rural	Middle	Mwanza	3273	249	16.68335
58	Male	Yes	25 - 34	Married/Cohabited	Primary education	Rural	Middle	Mwanza	3273	249	16.68335
58	Male	Yes	18 - 24	Married/Cohabited	Primary education	Rural	Middle	Mwanza	3273	249	16.68335
58	Female	Yes	34+	Married/Cohabited	Secondary education and more	Rural	Rich	Mwanza	3273	249	16.68335
58	Female	No	25 - 34	Others	Primary education	Rural	Poor	Mwanza	3273	249	16.68335
58	Female	Yes	18 - 24	Others	Primary education	Rural	Rich	Mwanza	3273	249	16.68335
58	Female	No	18 - 24	Married/Cohabited	Primary education	Rural	Middle	Mwanza	3273	249	16.68335
58	Male	No	25 - 34	Others	Primary education	Rural	Poor	Mwanza	3273	249	16.68335
59	Male	Yes	18 - 24	Married/Cohabited	No formal education	Rural	Middle	Geita	1969	98	53.277454
59	Female	Yes	34+	Married/Cohabited	Primary education	Rural	Poor	Geita	1969	98	53.277454
59	Male	Yes	18 - 24	Married/Cohabited	Primary education	Rural	Poor	Geita	1969	98	53.277454
59	Female	Yes	25 - 34	Others	Primary education	Rural	Poor	Geita	1969	98	53.277454
59	Male	Yes	34+	Married/Cohabited	Primary education	Rural	Poor	Geita	1969	98	53.277454
59	Female	No	25 - 34	Others	Primary education	Rural	Poor	Geita	1969	98	53.277454
59	Female	Yes	18 - 24	Married/Cohabited	Primary education	Rural	Poor	Geita	1969	98	53.277454
59	Female	Yes	34+	Married/Cohabited	Primary education	Rural	Middle	Geita	1969	98	53.277454
59	Female	Yes	25 - 34	Others	Primary education	Rural	Poor	Geita	1969	98	53.277454
60	Male	Yes	34+	Others	Primary education	Rural	Rich	Geita	1969	132	39.554474
60	Male	Yes	25 - 34	Married/Cohabited	Primary education	Rural	Middle	Geita	1969	132	39.554474
60	Female	Yes	25 - 34	Married/Cohabited	Primary education	Rural	Middle	Geita	1969	132	39.554474
60	Female	Yes	25 - 34	Married/Cohabited	Primary education	Rural	Middle	Geita	1969	132	39.554474
60	Female	Yes	18 - 24	Married/Cohabited	Primary education	Rural	Rich	Geita	1969	132	39.554474
60	Male	Yes	25 - 34	Married/Cohabited	Primary education	Rural	Rich	Geita	1969	132	39.554474
60	Female	Yes	25 - 34	Married/Cohabited	Primary education	Rural	Middle	Geita	1969	132	39.554474
60	Male	Yes	25 - 34	Married/Cohabited	Primary education	Rural	Middle	Geita	1969	132	39.554474
60	Female	Yes	18 - 24	Married/Cohabited	Primary education	Rural	Rich	Geita	1969	132	39.554474
60	Male	Yes	25 - 34	Married/Cohabited	Secondary education and more	Rural	Rich	Geita	1969	132	39.554474
61	Female	Yes	25 - 34	Married/Cohabited	Primary education	Rural	Middle	Geita	1969	332	15.726478
61	Female	Yes	34+	Married/Cohabited	Primary education	Rural	Middle	Geita	1969	332	15.726478
61	Female	Yes	34+	Others	Primary education	Rural	Middle	Geita	1969	332	15.726478
61	Male	Yes	25 - 34	Married/Cohabited	Primary education	Rural	Middle	Geita	1969	332	15.726478
61	Female	Yes	34+	Married/Cohabited	No formal education	Rural	Middle	Geita	1969	332	15.726478
61	Male	Yes	25 - 34	Married/Cohabited	Secondary education and more	Rural	Middle	Geita	1969	332	15.726478
61	Female	Yes	34+	Married/Cohabited	No formal education	Rural	Middle	Geita	1969	332	15.726478
61	Female	Yes	34+	Married/Cohabited	Primary education	Rural	Middle	Geita	1969	332	15.726478
61	Female	Yes	34+	Married/Cohabited	Primary education	Rural	Middle	Geita	1969	332	15.726478
61	Female	No	25 - 34	Married/Cohabited	Primary education	Rural	Middle	Geita	1969	332	15.726478
61	Male	Yes	25 - 34	Married/Cohabited	Primary education	Rural	Middle	Geita	1969	332	15.726478
62	Male	No	34+	Married/Cohabited	Primary education	Rural	Poor	Mwanza	3273	202	20.565119
62	Female	Yes	34+	Married/Cohabited	Primary education	Rural	Middle	Mwanza	3273	202	20.565119
62	Male	No	25 - 34	Married/Cohabited	Primary education	Rural	Middle	Mwanza	3273	202	20.565119
62	Female	Yes	34+	Married/Cohabited	Primary education	Rural	Poor	Mwanza	3273	202	20.565119
62	Male	No	34+	Married/Cohabited	Primary education	Rural	Poor	Mwanza	3273	202	20.565119
62	Male	Yes	34+	Married/Cohabited	Secondary education and more	Rural	Rich	Mwanza	3273	202	20.565119
62	Male	Yes	18 - 24	Married/Cohabited	Primary education	Rural	Middle	Mwanza	3273	202	20.565119
62	Female	Yes	34+	Married/Cohabited	Primary education	Rural	Poor	Mwanza	3273	202	20.565119
62	Male	Yes	18 - 24	Married/Cohabited	Primary education	Rural	Middle	Mwanza	3273	202	20.565119
63	Male	Yes	34+	Others	Primary education	Rural	Middle	Kigoma	1801	551	8.33461
63	Male	Yes	34+	Others	Primary education	Rural	Middle	Kigoma	1801	551	8.33461
63	Male	No	34+	Married/Cohabited	Primary education	Rural	Poor	Kigoma	1801	551	8.33461
63	Female	Yes	25 - 34	Married/Cohabited	No formal education	Rural	Middle	Kigoma	1801	551	8.33461
63	Female	Yes	25 - 34	Married/Cohabited	No formal education	Rural	Middle	Kigoma	1801	551	8.33461
63	Female	Yes	34+	Others	No formal education	Rural	Poor	Kigoma	1801	551	8.33461
63	Male	Yes	18 - 24	Married/Cohabited	No formal education	Rural	Poor	Kigoma	1801	551	8.33461
63	Male	Yes	25 - 34	Others	Primary education	Rural	Middle	Kigoma	1801	551	8.33461
63	Male	Yes	25 - 34	Others	Secondary education and more	Rural	Middle	Kigoma	1801	551	8.33461
64	Female	No	25 - 34	Married/Cohabited	Primary education	Rural	Middle	Tabora	3524	68	78.417549
64	Male	Yes	25 - 34	Married/Cohabited	Secondary education and more	Rural	Rich	Tabora	3524	68	78.417549
64	Female	Yes	25 - 34	Married/Cohabited	Secondary education and more	Rural	Middle	Tabora	3524	68	78.417549
64	Female	Yes	34+	Married/Cohabited	Primary education	Rural	Middle	Tabora	3524	68	78.417549
64	Male	Yes	18 - 24	Married/Cohabited	Secondary education and more	Rural	Middle	Tabora	3524	68	78.417549
64	Female	Yes	18 - 24	Married/Cohabited	Primary education	Rural	Poor	Tabora	3524	68	78.417549
64	Female	Yes	25 - 34	Married/Cohabited	Primary education	Rural	Middle	Tabora	3524	68	78.417549
64	Male	Yes	34+	Married/Cohabited	Primary education	Rural	Rich	Tabora	3524	68	78.417549
65	Female	Yes	25 - 34	Married/Cohabited	Primary education	Rural	Middle	Simiyu	2531	195	14.272331
65	Female	Yes	18 - 24	Others	Primary education	Rural	Middle	Simiyu	2531	195	14.272331
65	Female	No	25 - 34	Married/Cohabited	Primary education	Rural	Middle	Simiyu	2531	195	14.272331
65	Female	Yes	25 - 34	Married/Cohabited	Primary education	Rural	Middle	Simiyu	2531	195	14.272331
65	Male	Yes	34+	Married/Cohabited	Primary education	Rural	Poor	Simiyu	2531	195	14.272331
65	Female	Yes	18 - 24	Others	Primary education	Rural	Poor	Simiyu	2531	195	14.272331
65	Female	Yes	25 - 34	Married/Cohabited	Primary education	Rural	Middle	Simiyu	2531	195	14.272331
65	Male	Yes	34+	Married/Cohabited	Primary education	Rural	Poor	Simiyu	2531	195	14.272331
65	Female	Yes	34+	Others	Primary education	Rural	Poor	Simiyu	2531	195	14.272331
65	Female	No	25 - 34	Married/Cohabited	No formal education	Rural	Middle	Simiyu	2531	195	14.272331
65	Male	No	25 - 34	Married/Cohabited	Primary education	Rural	Middle	Simiyu	2531	195	14.272331
65	Male	Yes	25 - 34	Married/Cohabited	No formal education	Rural	Middle	Simiyu	2531	195	14.272331
66	Male	Yes	25 - 34	Married/Cohabited	Primary education	Rural	Middle	Mwanza	3273	117	35.505589
66	Female	Yes	18 - 24	Married/Cohabited	Primary education	Rural	Rich	Mwanza	3273	117	35.505589
66	Male	Yes	25 - 34	Married/Cohabited	Primary education	Rural	Middle	Mwanza	3273	117	35.505589
66	Male	Yes	34+	Married/Cohabited	Primary education	Rural	Poor	Mwanza	3273	117	35.505589
66	Male	Yes	34+	Married/Cohabited	Primary education	Rural	Poor	Mwanza	3273	117	35.505589
66	Male	Yes	25 - 34	Married/Cohabited	Primary education	Rural	Middle	Mwanza	3273	117	35.505589
66	Female	Yes	34+	Married/Cohabited	Primary education	Rural	Poor	Mwanza	3273	117	35.505589
66	Male	Yes	18 - 24	Married/Cohabited	Primary education	Rural	Rich	Mwanza	3273	117	35.505589
66	Female	Yes	25 - 34	Married/Cohabited	Primary education	Rural	Rich	Mwanza	3273	117	35.505589
66	Male	Yes	25 - 34	Married/Cohabited	Primary education	Rural	Rich	Mwanza	3273	117	35.505589
66	Male	Yes	25 - 34	Married/Cohabited	Primary education	Rural	Middle	Mwanza	3273	117	35.505589
66	Female	Yes	25 - 34	Married/Cohabited	Primary education	Rural	Middle	Mwanza	3273	117	35.505589
66	Female	Yes	25 - 34	Married/Cohabited	Primary education	Rural	Middle	Mwanza	3273	117	35.505589
67	Female	Yes	25 - 34	Married/Cohabited	Primary education	Rural	Poor	Mara	2324	100	47.421539
67	Female	Yes	34+	Married/Cohabited	Primary education	Rural	Poor	Mara	2324	100	47.421539
67	Male	No	34+	Married/Cohabited	Primary education	Rural	Poor	Mara	2324	100	47.421539
67	Female	Yes	34+	Married/Cohabited	Primary education	Rural	Poor	Mara	2324	100	47.421539
67	Male	No	34+	Married/Cohabited	Primary education	Rural	Poor	Mara	2324	100	47.421539
67	Female	No	25 - 34	Married/Cohabited	Primary education	Rural	Poor	Mara	2324	100	47.421539
67	Male	Yes	25 - 34	Married/Cohabited	Primary education	Rural	Poor	Mara	2324	100	47.421539
67	Female	Yes	25 - 34	Married/Cohabited	Primary education	Rural	Poor	Mara	2324	100	47.421539
67	Female	Yes	25 - 34	Married/Cohabited	Secondary education and more	Rural	Middle	Mara	2324	100	47.421539
67	Male	Yes	18 - 24	Married/Cohabited	Primary education	Rural	Poor	Mara	2324	100	47.421539
67	Female	Yes	25 - 34	Married/Cohabited	Primary education	Rural	Poor	Mara	2324	100	47.421539
68	Female	Yes	34+	Married/Cohabited	Primary education	Rural	Middle	Geita	1969	167	31.264614
68	Female	Yes	18 - 24	Married/Cohabited	Primary education	Rural	Middle	Geita	1969	167	31.264614
68	Female	No	18 - 24	Married/Cohabited	Primary education	Rural	Poor	Geita	1969	167	31.264614
68	Female	Yes	34+	Married/Cohabited	Primary education	Rural	Middle	Geita	1969	167	31.264614
68	Female	No	25 - 34	Married/Cohabited	Primary education	Rural	Poor	Geita	1969	167	31.264614
68	Female	Yes	18 - 24	Married/Cohabited	Primary education	Rural	Poor	Geita	1969	167	31.264614
68	Male	No	25 - 34	Married/Cohabited	Primary education	Rural	Poor	Geita	1969	167	31.264614
68	Female	Yes	18 - 24	Married/Cohabited	Primary education	Rural	Middle	Geita	1969	167	31.264614
69	Female	No	25 - 34	Married/Cohabited	Primary education	Urban	Rich	Geita	643	1065	4.9439898
69	Female	Yes	25 - 34	Married/Cohabited	No formal education	Urban	Rich	Geita	643	1065	4.9439898
69	Male	Yes	25 - 34	Married/Cohabited	No formal education	Urban	Middle	Geita	643	1065	4.9439898
69	Female	Yes	34+	Others	Primary education	Urban	Middle	Geita	643	1065	4.9439898
69	Female	Yes	18 - 24	Married/Cohabited	Primary education	Urban	Rich	Geita	643	1065	4.9439898
69	Male	Yes	25 - 34	Married/Cohabited	Primary education	Urban	Rich	Geita	643	1065	4.9439898
69	Male	Yes	34+	Married/Cohabited	No formal education	Urban	Middle	Geita	643	1065	4.9439898
69	Male	Yes	34+	Married/Cohabited	Secondary education and more	Urban	Rich	Geita	643	1065	4.9439898
69	Male	Yes	34+	Married/Cohabited	No formal education	Urban	Middle	Geita	643	1065	4.9439898
69	Female	Yes	34+	Married/Cohabited	Primary education	Urban	Rich	Geita	643	1065	4.9439898
70	Male	Yes	25 - 34	Married/Cohabited	No formal education	Rural	Middle	Geita	1969	345	15.133885
70	Male	Yes	34+	Married/Cohabited	Primary education	Rural	Middle	Geita	1969	345	15.133885
70	Female	Yes	25 - 34	Married/Cohabited	Secondary education and more	Rural	Middle	Geita	1969	345	15.133885
70	Female	Yes	34+	Married/Cohabited	No formal education	Rural	Middle	Geita	1969	345	15.133885
70	Female	No	34+	Married/Cohabited	Primary education	Rural	Middle	Geita	1969	345	15.133885
70	Female	Yes	34+	Married/Cohabited	Primary education	Rural	Rich	Geita	1969	345	15.133885
70	Female	No	34+	Married/Cohabited	No formal education	Rural	Rich	Geita	1969	345	15.133885
70	Female	No	34+	Married/Cohabited	Primary education	Rural	Middle	Geita	1969	345	15.133885
70	Male	Yes	34+	Married/Cohabited	No formal education	Rural	Middle	Geita	1969	345	15.133885
71	Male	Yes	25 - 34	Married/Cohabited	Primary education	Urban	Rich	Shinyanga	1179	536	12.669776
71	Male	Yes	34+	Married/Cohabited	Primary education	Urban	Rich	Shinyanga	1179	536	12.669776
71	Male	Yes	25 - 34	Married/Cohabited	Secondary education and more	Urban	Rich	Shinyanga	1179	536	12.669776
71	Female	Yes	25 - 34	Married/Cohabited	Primary education	Urban	Rich	Shinyanga	1179	536	12.669776
71	Female	Yes	25 - 34	Others	Secondary education and more	Urban	Rich	Shinyanga	1179	536	12.669776
71	Female	Yes	25 - 34	Married/Cohabited	Primary education	Urban	Rich	Shinyanga	1179	536	12.669776
71	Male	Yes	25 - 34	Others	Secondary education and more	Urban	Rich	Shinyanga	1179	536	12.669776
71	Male	Yes	18 - 24	Married/Cohabited	Primary education	Urban	Rich	Shinyanga	1179	536	12.669776
71	Female	No	25 - 34	Married/Cohabited	Primary education	Urban	Rich	Shinyanga	1179	536	12.669776
72	Female	No	34+	Others	No formal education	Rural	Middle	Mwanza	3273	330	12.588345
72	Male	No	18 - 24	Married/Cohabited	Primary education	Rural	Rich	Mwanza	3273	330	12.588345
72	Female	Yes	18 - 24	Others	Primary education	Rural	Middle	Mwanza	3273	330	12.588345
72	Male	No	18 - 24	Married/Cohabited	Primary education	Rural	Rich	Mwanza	3273	330	12.588345
72	Male	No	25 - 34	Married/Cohabited	Secondary education and more	Rural	Rich	Mwanza	3273	330	12.588345
72	Female	No	25 - 34	Married/Cohabited	Secondary education and more	Rural	Rich	Mwanza	3273	330	12.588345
72	Female	No	25 - 34	Married/Cohabited	Primary education	Rural	Poor	Mwanza	3273	330	12.588345
72	Male	Yes	18 - 24	Married/Cohabited	Primary education	Rural	Rich	Mwanza	3273	330	12.588345
72	Female	No	34+	Married/Cohabited	Primary education	Rural	Middle	Mwanza	3273	330	12.588345
72	Female	Yes	18 - 24	Others	Primary education	Rural	Middle	Mwanza	3273	330	12.588345
72	Male	No	25 - 34	Married/Cohabited	Primary education	Rural	Poor	Mwanza	3273	330	12.588345
72	Male	No	25 - 34	Married/Cohabited	Secondary education and more	Rural	Rich	Mwanza	3273	330	12.588345
72	Female	Yes	18 - 24	Others	Primary education	Rural	Middle	Mwanza	3273	330	12.588345
72	Male	No	25 - 34	Married/Cohabited	Primary education	Rural	Middle	Mwanza	3273	330	12.588345
72	Male	No	34+	Married/Cohabited	Primary education	Rural	Middle	Mwanza	3273	330	12.588345
72	Female	No	34+	Married/Cohabited	Primary education	Rural	Rich	Mwanza	3273	330	12.588345
72	Female	No	25 - 34	Married/Cohabited	Primary education	Rural	Middle	Mwanza	3273	330	12.588345
72	Female	No	25 - 34	Others	Primary education	Rural	Poor	Mwanza	3273	330	12.588345
73	Male	No	34+	Married/Cohabited	No formal education	Urban	Middle	Shinyanga	1179	1256	5.406847
73	Male	Yes	34+	Married/Cohabited	Primary education	Urban	Rich	Shinyanga	1179	1256	5.406847
73	Male	No	34+	Married/Cohabited	Primary education	Urban	Middle	Shinyanga	1179	1256	5.406847
73	Female	No	34+	Married/Cohabited	Primary education	Urban	Rich	Shinyanga	1179	1256	5.406847
73	Female	Yes	25 - 34	Married/Cohabited	Secondary education and more	Urban	Rich	Shinyanga	1179	1256	5.406847
73	Female	Yes	25 - 34	Married/Cohabited	Secondary education and more	Urban	Rich	Shinyanga	1179	1256	5.406847
73	Female	No	34+	Married/Cohabited	Primary education	Urban	Middle	Shinyanga	1179	1256	5.406847
73	Female	Yes	34+	Married/Cohabited	No formal education	Urban	Middle	Shinyanga	1179	1256	5.406847
73	Female	Yes	34+	Married/Cohabited	Primary education	Urban	Rich	Shinyanga	1179	1256	5.406847
73	Female	No	25 - 34	Married/Cohabited	Secondary education and more	Urban	Rich	Shinyanga	1179	1256	5.406847
74	Male	Yes	34+	Married/Cohabited	Primary education	Rural	Middle	Simiyu	2531	90	30.923386
74	Female	Yes	34+	Married/Cohabited	Primary education	Rural	Poor	Simiyu	2531	90	30.923386
74	Female	Yes	18 - 24	Married/Cohabited	Primary education	Rural	Middle	Simiyu	2531	90	30.923386
74	Female	Yes	34+	Married/Cohabited	Primary education	Rural	Middle	Simiyu	2531	90	30.923386
74	Female	Yes	18 - 24	Married/Cohabited	Primary education	Rural	Poor	Simiyu	2531	90	30.923386
74	Male	Yes	25 - 34	Married/Cohabited	Primary education	Rural	Poor	Simiyu	2531	90	30.923386
74	Male	Yes	34+	Married/Cohabited	Primary education	Rural	Middle	Simiyu	2531	90	30.923386
74	Male	Yes	18 - 24	Married/Cohabited	Primary education	Rural	Poor	Simiyu	2531	90	30.923386
74	Female	Yes	18 - 24	Married/Cohabited	Primary education	Rural	Middle	Simiyu	2531	90	30.923386
74	Male	Yes	25 - 34	Married/Cohabited	Primary education	Rural	Poor	Simiyu	2531	90	30.923386
74	Female	Yes	34+	Married/Cohabited	No formal education	Rural	Poor	Simiyu	2531	90	30.923386
74	Female	Yes	25 - 34	Married/Cohabited	Primary education	Rural	Poor	Simiyu	2531	90	30.923386
74	Male	Yes	18 - 24	Married/Cohabited	Primary education	Rural	Poor	Simiyu	2531	90	30.923386
75	Female	Yes	34+	Married/Cohabited	Primary education	Urban	Middle	Simiyu	372	94	29.418985
75	Male	Yes	34+	Married/Cohabited	Primary education	Urban	Poor	Simiyu	372	185	14.948025
75	Male	Yes	18 - 24	Married/Cohabited	Primary education	Urban	Middle	Simiyu	372	94	29.418985
75	Female	Yes	25 - 34	Others	Primary education	Urban	Middle	Simiyu	372	185	14.948025
75	Male	Yes	25 - 34	Married/Cohabited	Primary education	Urban	Middle	Simiyu	372	94	29.418985
75	Male	Yes	18 - 24	Married/Cohabited	No formal education	Urban	Middle	Simiyu	372	185	14.948025
75	Female	Yes	34+	Married/Cohabited	Primary education	Urban	Middle	Simiyu	372	185	14.948025
75	Male	Yes	34+	Married/Cohabited	Primary education	Urban	Poor	Simiyu	372	185	14.948025
75	Male	Yes	25 - 34	Married/Cohabited	Primary education	Urban	Poor	Simiyu	372	185	14.948025
75	Female	Yes	34+	Married/Cohabited	No formal education	Urban	Poor	Simiyu	372	94	29.418985
75	Female	No	34+	Married/Cohabited	No formal education	Urban	Poor	Simiyu	372	94	29.418985
75	Female	Yes	34+	Married/Cohabited	Primary education	Urban	Middle	Simiyu	372	185	14.948025
75	Female	Yes	18 - 24	Married/Cohabited	Primary education	Urban	Middle	Simiyu	372	94	29.418985
75	Female	No	25 - 34	Married/Cohabited	Primary education	Urban	Poor	Simiyu	372	94	29.418985
75	Male	No	25 - 34	Others	Primary education	Urban	Poor	Simiyu	372	94	29.418985
75	Male	Yes	25 - 34	Married/Cohabited	Primary education	Urban	Poor	Simiyu	372	185	14.948025
75	Female	Yes	34+	Married/Cohabited	Primary education	Urban	Middle	Simiyu	372	185	14.948025
75	Female	Yes	25 - 34	Married/Cohabited	Secondary education and more	Urban	Poor	Simiyu	372	94	29.418985
75	Female	Yes	34+	Married/Cohabited	Primary education	Urban	Middle	Simiyu	372	185	14.948025
75	Female	Yes	25 - 34	Married/Cohabited	Primary education	Urban	Middle	Simiyu	372	94	29.418985
75	Female	Yes	25 - 34	Married/Cohabited	Secondary education and more	Urban	Middle	Simiyu	372	185	14.948025
75	Female	No	25 - 34	Married/Cohabited	Secondary education and more	Urban	Poor	Simiyu	372	94	29.418985
75	Female	Yes	34+	Married/Cohabited	Primary education	Urban	Poor	Simiyu	372	185	14.948025
75	Male	Yes	34+	Married/Cohabited	Primary education	Urban	Poor	Simiyu	372	185	14.948025
76	Male	Yes	25 - 34	Married/Cohabited	Primary education	Urban	Rich	Mara	1280	97	49.718525
76	Male	Yes	25 - 34	Married/Cohabited	Primary education	Urban	Rich	Mara	1280	97	49.718525
76	Male	Yes	34+	Others	Secondary education and more	Urban	Rich	Mara	1280	97	49.718525
76	Female	Yes	25 - 34	Married/Cohabited	Primary education	Urban	Rich	Mara	1280	97	49.718525
76	Female	No	18 - 24	Married/Cohabited	Primary education	Urban	Rich	Mara	1280	97	49.718525
76	Male	Yes	34+	Married/Cohabited	Primary education	Urban	Rich	Mara	1280	97	49.718525
76	Female	Yes	25 - 34	Married/Cohabited	Primary education	Urban	Rich	Mara	1280	97	49.718525
76	Male	Yes	18 - 24	Married/Cohabited	Secondary education and more	Urban	Rich	Mara	1280	97	49.718525
77	Female	Yes	25 - 34	Married/Cohabited	Secondary education and more	Urban	Rich	Mara	1280	123	39.20892
77	Female	Yes	25 - 34	Married/Cohabited	No formal education	Urban	Rich	Mara	1280	123	39.20892
77	Male	Yes	25 - 34	Married/Cohabited	Primary education	Urban	Rich	Mara	1280	123	39.20892
77	Female	Yes	25 - 34	Married/Cohabited	Primary education	Urban	Rich	Mara	1280	123	39.20892
77	Female	Yes	25 - 34	Married/Cohabited	Secondary education and more	Urban	Rich	Mara	1280	123	39.20892
77	Male	Yes	25 - 34	Married/Cohabited	Secondary education and more	Urban	Rich	Mara	1280	123	39.20892
77	Female	Yes	25 - 34	Married/Cohabited	Secondary education and more	Urban	Rich	Mara	1280	123	39.20892
77	Female	Yes	34+	Married/Cohabited	Primary education	Urban	Rich	Mara	1280	123	39.20892
77	Male	Yes	25 - 34	Married/Cohabited	Secondary education and more	Urban	Rich	Mara	1280	123	39.20892
77	Female	Yes	25 - 34	Married/Cohabited	Primary education	Urban	Rich	Mara	1280	123	39.20892
77	Female	Yes	25 - 34	Married/Cohabited	Primary education	Urban	Rich	Mara	1280	123	39.20892
78	Female	Yes	34+	Married/Cohabited	Primary education	Rural	Poor	Pwani	1760	148	98.683075
78	Female	No	25 - 34	Married/Cohabited	No formal education	Rural	Poor	Pwani	1760	148	98.683075
78	Male	Yes	34+	Married/Cohabited	No formal education	Rural	Poor	Pwani	1760	148	98.683075
78	Female	No	34+	Married/Cohabited	No formal education	Rural	Poor	Pwani	1760	148	98.683075
78	Female	Yes	18 - 24	Others	Secondary education and more	Rural	Middle	Pwani	1760	148	98.683075
78	Female	Yes	34+	Married/Cohabited	No formal education	Rural	Poor	Pwani	1760	148	98.683075
78	Female	Yes	34+	Others	No formal education	Rural	Poor	Pwani	1760	148	98.683075
78	Male	No	18 - 24	Married/Cohabited	Primary education	Rural	Poor	Pwani	1760	148	98.683075
78	Female	Yes	25 - 34	Others	No formal education	Rural	Poor	Pwani	1760	148	98.683075
79	Female	Yes	25 - 34	Married/Cohabited	Primary education	Rural	Middle	Mwanza	3273	96	43.272434
79	Male	No	25 - 34	Married/Cohabited	Primary education	Rural	Middle	Mwanza	3273	96	43.272434
79	Male	No	34+	Married/Cohabited	Primary education	Rural	Rich	Mwanza	3273	96	43.272434
79	Female	Yes	25 - 34	Married/Cohabited	Primary education	Rural	Middle	Mwanza	3273	96	43.272434
79	Male	Yes	25 - 34	Married/Cohabited	Secondary education and more	Rural	Rich	Mwanza	3273	96	43.272434
79	Female	No	34+	Married/Cohabited	Primary education	Rural	Rich	Mwanza	3273	96	43.272434
79	Female	Yes	34+	Married/Cohabited	Primary education	Rural	Rich	Mwanza	3273	96	43.272434
79	Female	Yes	34+	Married/Cohabited	Secondary education and more	Rural	Rich	Mwanza	3273	96	43.272434
79	Male	No	34+	Married/Cohabited	Primary education	Rural	Rich	Mwanza	3273	96	43.272434
79	Male	Yes	34+	Married/Cohabited	Primary education	Rural	Rich	Mwanza	3273	96	43.272434
80	Male	Yes	34+	Married/Cohabited	Primary education	Rural	Poor	Geita	1969	200	26.105953
80	Female	No	25 - 34	Others	No formal education	Rural	Poor	Geita	1969	200	26.105953
80	Male	No	34+	Married/Cohabited	Primary education	Rural	Poor	Geita	1969	200	26.105953
80	Female	Yes	25 - 34	Married/Cohabited	Secondary education and more	Rural	Middle	Geita	1969	200	26.105953
80	Female	Yes	25 - 34	Married/Cohabited	Primary education	Rural	Middle	Geita	1969	200	26.105953
80	Female	Yes	34+	Married/Cohabited	Primary education	Rural	Middle	Geita	1969	200	26.105953
80	Female	Yes	34+	Married/Cohabited	Primary education	Rural	Poor	Geita	1969	200	26.105953
80	Male	Yes	25 - 34	Married/Cohabited	Primary education	Rural	Middle	Geita	1969	200	26.105953
80	Female	Yes	25 - 34	Married/Cohabited	Secondary education and more	Rural	Middle	Geita	1969	200	26.105953
80	Male	No	34+	Married/Cohabited	Primary education	Rural	Middle	Geita	1969	200	26.105953
80	Female	Yes	34+	Married/Cohabited	Primary education	Rural	Poor	Geita	1969	200	26.105953
81	Male	No	34+	Married/Cohabited	Secondary education and more	Urban	Rich	Dar Es Salaam	2824	142	79.954765
81	Male	Yes	34+	Married/Cohabited	Primary education	Urban	Rich	Dar Es Salaam	2824	129	88.012222
81	Female	No	34+	Married/Cohabited	Primary education	Urban	Rich	Dar Es Salaam	2824	89	127.56828
81	Male	No	25 - 34	Married/Cohabited	Primary education	Urban	Rich	Dar Es Salaam	2824	142	79.954765
81	Male	Yes	34+	Married/Cohabited	Secondary education and more	Urban	Rich	Dar Es Salaam	2824	89	127.56828
81	Female	Yes	34+	Others	Primary education	Urban	Middle	Dar Es Salaam	2824	89	127.56828
81	Male	Yes	18 - 24	Married/Cohabited	Primary education	Urban	Rich	Dar Es Salaam	2824	142	79.954765
81	Male	Yes	18 - 24	Married/Cohabited	Primary education	Urban	Rich	Dar Es Salaam	2824	129	88.012222
81	Male	No	34+	Married/Cohabited	Primary education	Urban	Rich	Dar Es Salaam	2824	89	127.56828
81	Female	Yes	25 - 34	Married/Cohabited	Secondary education and more	Urban	Rich	Dar Es Salaam	2824	129	88.012222
81	Male	Yes	34+	Married/Cohabited	Primary education	Urban	Rich	Dar Es Salaam	2824	89	127.56828
81	Male	Yes	25 - 34	Married/Cohabited	Secondary education and more	Urban	Rich	Dar Es Salaam	2824	129	88.012222
81	Male	Yes	25 - 34	Married/Cohabited	Secondary education and more	Urban	Rich	Dar Es Salaam	2824	129	88.012222
81	Female	Yes	25 - 34	Married/Cohabited	Secondary education and more	Urban	Rich	Dar Es Salaam	2824	129	88.012222
81	Female	No	25 - 34	Others	Primary education	Urban	Rich	Dar Es Salaam	2824	142	79.954765
81	Male	Yes	18 - 24	Married/Cohabited	Primary education	Urban	Rich	Dar Es Salaam	2824	129	88.012222
81	Female	Yes	18 - 24	Married/Cohabited	Primary education	Urban	Rich	Dar Es Salaam	2824	142	79.954765
81	Male	Yes	18 - 24	Married/Cohabited	Primary education	Urban	Rich	Dar Es Salaam	2824	142	79.954765
81	Female	Yes	34+	Others	Primary education	Urban	Middle	Dar Es Salaam	2824	89	127.56828
81	Female	Yes	34+	Married/Cohabited	Secondary education and more	Urban	Rich	Dar Es Salaam	2824	89	127.56828
81	Female	Yes	34+	Others	Primary education	Urban	Rich	Dar Es Salaam	2824	89	127.56828
81	Female	Yes	25 - 34	Married/Cohabited	Secondary education and more	Urban	Rich	Dar Es Salaam	2824	129	88.012222
81	Male	No	18 - 24	Married/Cohabited	Primary education	Urban	Rich	Dar Es Salaam	2824	142	79.954765
81	Male	Yes	25 - 34	Married/Cohabited	Secondary education and more	Urban	Rich	Dar Es Salaam	2824	129	88.012222
81	Male	Yes	25 - 34	Married/Cohabited	Primary education	Urban	Rich	Dar Es Salaam	2824	142	79.954765
81	Male	No	25 - 34	Married/Cohabited	Secondary education and more	Urban	Rich	Dar Es Salaam	2824	129	88.012222
81	Male	No	34+	Married/Cohabited	Primary education	Urban	Rich	Dar Es Salaam	2824	89	127.56828
81	Female	Yes	34+	Others	Primary education	Urban	Rich	Dar Es Salaam	2824	89	127.56828
81	Male	Yes	18 - 24	Others	Secondary education and more	Urban	Rich	Dar Es Salaam	2824	129	88.012222
81	Female	Yes	25 - 34	Married/Cohabited	Secondary education and more	Urban	Rich	Dar Es Salaam	2824	142	79.954765
82	Male	Yes	25 - 34	Married/Cohabited	Secondary education and more	Rural	Poor	Mwanza	3273	29	143.24669
82	Male	Yes	25 - 34	Married/Cohabited	Secondary education and more	Rural	Poor	Mwanza	3273	29	143.24669
82	Female	Yes	25 - 34	Married/Cohabited	Primary education	Rural	Poor	Mwanza	3273	29	143.24669
82	Female	Yes	34+	Married/Cohabited	Primary education	Rural	Poor	Mwanza	3273	29	143.24669
82	Male	Yes	25 - 34	Married/Cohabited	Primary education	Rural	Poor	Mwanza	3273	29	143.24669
82	Female	Yes	34+	Married/Cohabited	Primary education	Rural	Poor	Mwanza	3273	29	143.24669
82	Male	Yes	34+	Married/Cohabited	Primary education	Rural	Poor	Mwanza	3273	29	143.24669
82	Female	Yes	25 - 34	Married/Cohabited	Primary education	Rural	Poor	Mwanza	3273	29	143.24669
83	Female	Yes	34+	Married/Cohabited	Primary education	Rural	Poor	Shinyanga	2469	91	76.005798
83	Male	Yes	18 - 24	Married/Cohabited	Primary education	Rural	Poor	Shinyanga	2469	91	76.005798
83	Female	Yes	34+	Married/Cohabited	Dont know	Rural	Poor	Shinyanga	2469	91	76.005798
83	Male	Yes	34+	Married/Cohabited	Primary education	Rural	Poor	Shinyanga	2469	91	76.005798
83	Male	Yes	25 - 34	Married/Cohabited	Primary education	Rural	Poor	Shinyanga	2469	91	76.005798
83	Female	Yes	34+	Married/Cohabited	Primary education	Rural	Poor	Shinyanga	2469	91	76.005798
83	Female	Yes	18 - 24	Married/Cohabited	Primary education	Rural	Middle	Shinyanga	2469	91	76.005798
83	Male	Yes	34+	Married/Cohabited	Primary education	Rural	Middle	Shinyanga	2469	91	76.005798
84	Female	Yes	25 - 34	Married/Cohabited	Primary education	Rural	Middle	Mara	2324	246	19.277048
84	Female	Yes	25 - 34	Others	Primary education	Rural	Poor	Mara	2324	246	19.277048
84	Female	Yes	34+	Married/Cohabited	Primary education	Rural	Poor	Mara	2324	246	19.277048
84	Male	Yes	18 - 24	Married/Cohabited	Primary education	Rural	Middle	Mara	2324	246	19.277048
84	Male	Yes	34+	Married/Cohabited	Primary education	Rural	Poor	Mara	2324	246	19.277048
84	Male	Yes	25 - 34	Others	Primary education	Rural	Poor	Mara	2324	246	19.277048
84	Male	Yes	34+	Married/Cohabited	Primary education	Rural	Poor	Mara	2324	246	19.277048
84	Male	Yes	18 - 24	Married/Cohabited	Primary education	Rural	Poor	Mara	2324	246	19.277048
84	Male	Yes	18 - 24	Married/Cohabited	Primary education	Rural	Middle	Mara	2324	246	19.277048
85	Male	Yes	25 - 34	Married/Cohabited	Secondary education and more	Rural	Rich	Kagera	3564	221	26.906708
85	Male	Yes	25 - 34	Married/Cohabited	Primary education	Rural	Middle	Kagera	3564	221	26.906708
85	Female	Yes	34+	Married/Cohabited	Primary education	Rural	Poor	Kagera	3564	221	26.906708
85	Male	Yes	34+	Married/Cohabited	Primary education	Rural	Poor	Kagera	3564	221	26.906708
85	Male	Yes	25 - 34	Married/Cohabited	Secondary education and more	Rural	Middle	Kagera	3564	221	26.906708
85	Female	Yes	34+	Married/Cohabited	Primary education	Rural	Poor	Kagera	3564	221	26.906708
85	Male	Yes	25 - 34	Married/Cohabited	Secondary education and more	Rural	Rich	Kagera	3564	221	26.906708
85	Male	Yes	25 - 34	Married/Cohabited	Primary education	Rural	Middle	Kagera	3564	221	26.906708
85	Male	Yes	34+	Married/Cohabited	Primary education	Rural	Middle	Kagera	3564	221	26.906708
85	Male	Yes	25 - 34	Married/Cohabited	Primary education	Rural	Middle	Kagera	3564	221	26.906708
85	Male	Yes	34+	Married/Cohabited	Primary education	Rural	Poor	Kagera	3564	221	26.906708
85	Male	Yes	25 - 34	Married/Cohabited	Primary education	Rural	Middle	Kagera	3564	221	26.906708
86	Female	Yes	18 - 24	Married/Cohabited	Primary education	Rural	Middle	Geita	1969	514	10.157958
86	Male	Yes	34+	Married/Cohabited	Primary education	Rural	Middle	Geita	1969	514	10.157958
86	Male	No	34+	Married/Cohabited	Primary education	Rural	Poor	Geita	1969	514	10.157958
86	Female	No	25 - 34	Others	Primary education	Rural	Middle	Geita	1969	514	10.157958
86	Male	No	34+	Married/Cohabited	Primary education	Rural	Poor	Geita	1969	514	10.157958
86	Female	Yes	34+	Others	Primary education	Rural	Middle	Geita	1969	514	10.157958
86	Female	Yes	34+	Married/Cohabited	No formal education	Rural	Middle	Geita	1969	514	10.157958
86	Female	Yes	34+	Married/Cohabited	No formal education	Rural	Middle	Geita	1969	514	10.157958
86	Male	Yes	25 - 34	Married/Cohabited	Secondary education and more	Rural	Middle	Geita	1969	514	10.157958
86	Male	Yes	18 - 24	Married/Cohabited	Secondary education and more	Rural	Middle	Geita	1969	514	10.157958
86	Male	Yes	34+	Others	Primary education	Rural	Middle	Geita	1969	514	10.157958
87	Female	No	34+	Married/Cohabited	Primary education	Rural	Middle	Geita	1969	238	21.937775
87	Female	Yes	18 - 24	Married/Cohabited	Primary education	Rural	Rich	Geita	1969	698	7.4802155
87	Female	No	18 - 24	Married/Cohabited	Primary education	Rural	Poor	Geita	1969	238	21.937775
87	Male	Yes	34+	Married/Cohabited	Primary education	Rural	Middle	Geita	1969	238	21.937775
87	Female	Yes	25 - 34	Married/Cohabited	Primary education	Urban	Rich	Geita	643	832	6.3285441
87	Female	Yes	25 - 34	Married/Cohabited	Primary education	Urban	Rich	Geita	643	832	6.3285441
87	Male	Yes	25 - 34	Married/Cohabited	Primary education	Urban	Middle	Geita	643	832	6.3285441
87	Female	Yes	34+	Married/Cohabited	Primary education	Rural	Rich	Geita	1969	698	7.4802155
87	Female	Yes	34+	Married/Cohabited	Primary education	Rural	Middle	Geita	1969	238	21.937775
87	Male	No	18 - 24	Married/Cohabited	Primary education	Rural	Poor	Geita	1969	238	21.937775
87	Female	No	18 - 24	Married/Cohabited	Primary education	Rural	Poor	Geita	1969	238	21.937775
87	Female	Yes	34+	Married/Cohabited	No formal education	Rural	Poor	Geita	1969	238	21.937775
87	Male	No	25 - 34	Married/Cohabited	Primary education	Rural	Middle	Geita	1969	698	7.4802155
87	Male	No	34+	Married/Cohabited	No formal education	Rural	Middle	Geita	1969	698	7.4802155
87	Male	Yes	25 - 34	Married/Cohabited	Primary education	Rural	Rich	Geita	1969	698	7.4802155
87	Male	Yes	18 - 24	Married/Cohabited	Primary education	Urban	Rich	Geita	643	832	6.3285441
87	Female	No	18 - 24	Married/Cohabited	Primary education	Rural	Poor	Geita	1969	238	21.937775
87	Male	Yes	34+	Married/Cohabited	Primary education	Rural	Middle	Geita	1969	238	21.937775
87	Male	No	25 - 34	Married/Cohabited	Primary education	Rural	Middle	Geita	1969	698	7.4802155
87	Male	Yes	18 - 24	Married/Cohabited	Primary education	Urban	Rich	Geita	643	832	6.3285441
87	Male	Yes	18 - 24	Married/Cohabited	Primary education	Urban	Rich	Geita	643	832	6.3285441
87	Male	Yes	25 - 34	Married/Cohabited	Primary education	Urban	Rich	Geita	643	832	6.3285441
87	Male	No	34+	Married/Cohabited	Primary education	Rural	Middle	Geita	1969	238	21.937775
87	Female	Yes	25 - 34	Married/Cohabited	Primary education	Rural	Rich	Geita	1969	238	21.937775
87	Female	Yes	34+	Married/Cohabited	Primary education	Rural	Rich	Geita	1969	698	7.4802155
87	Male	Yes	25 - 34	Married/Cohabited	Primary education	Rural	Rich	Geita	1969	698	7.4802155
87	Female	No	34+	Married/Cohabited	Primary education	Rural	Middle	Geita	1969	238	21.937775
87	Male	No	25 - 34	Married/Cohabited	Primary education	Rural	Rich	Geita	1969	698	7.4802155
87	Male	Yes	18 - 24	Married/Cohabited	Primary education	Urban	Rich	Geita	643	832	6.3285441
87	Female	Yes	18 - 24	Married/Cohabited	Primary education	Urban	Rich	Geita	643	832	6.3285441
88	Female	Yes	25 - 34	Married/Cohabited	Primary education	Rural	Poor	Simiyu	2531	188	14.803748
88	Male	Yes	34+	Others	Primary education	Rural	Poor	Simiyu	2531	188	14.803748
88	Male	Yes	25 - 34	Married/Cohabited	No formal education	Rural	Poor	Simiyu	2531	188	14.803748
88	Female	Yes	25 - 34	Married/Cohabited	No formal education	Rural	Poor	Simiyu	2531	188	14.803748
88	Female	Yes	34+	Others	Primary education	Rural	Poor	Simiyu	2531	188	14.803748
88	Male	Yes	34+	Married/Cohabited	No formal education	Rural	Poor	Simiyu	2531	188	14.803748
88	Female	Yes	25 - 34	Married/Cohabited	Primary education	Rural	Poor	Simiyu	2531	188	14.803748
88	Female	Yes	25 - 34	Married/Cohabited	Primary education	Rural	Poor	Simiyu	2531	188	14.803748
88	Female	Yes	34+	Married/Cohabited	Primary education	Rural	Poor	Simiyu	2531	188	14.803748
88	Female	Yes	34+	Others	Primary education	Rural	Poor	Simiyu	2531	188	14.803748
89	Female	Yes	25 - 34	Married/Cohabited	Primary education	Rural	Poor	Geita	1969	103	50.69117
89	Female	No	34+	Married/Cohabited	Primary education	Rural	Poor	Geita	1969	103	50.69117
89	Male	Yes	25 - 34	Married/Cohabited	Primary education	Rural	Poor	Geita	1969	103	50.69117
89	Female	Yes	25 - 34	Married/Cohabited	Primary education	Rural	Poor	Geita	1969	103	50.69117
89	Male	Yes	34+	Married/Cohabited	Primary education	Rural	Poor	Geita	1969	103	50.69117
89	Female	Yes	25 - 34	Married/Cohabited	No formal education	Rural	Middle	Geita	1969	103	50.69117
89	Male	Yes	25 - 34	Married/Cohabited	No formal education	Rural	Middle	Geita	1969	103	50.69117
89	Male	Yes	25 - 34	Married/Cohabited	Primary education	Rural	Poor	Geita	1969	103	50.69117
89	Female	Yes	25 - 34	Married/Cohabited	Primary education	Rural	Poor	Geita	1969	103	50.69117
89	Male	Yes	25 - 34	Married/Cohabited	Primary education	Rural	Poor	Geita	1969	103	50.69117
89	Female	Yes	25 - 34	Married/Cohabited	Primary education	Rural	Middle	Geita	1969	103	50.69117
89	Female	Yes	25 - 34	Married/Cohabited	No formal education	Rural	Middle	Geita	1969	103	50.69117
89	Male	No	34+	Married/Cohabited	Primary education	Rural	Poor	Geita	1969	103	50.69117
90	Male	Yes	34+	Married/Cohabited	Primary education	Rural	Poor	Mwanza	3273	80	51.926922
90	Male	Yes	25 - 34	Married/Cohabited	Primary education	Rural	Middle	Mwanza	3273	80	51.926922
90	Male	Yes	34+	Married/Cohabited	Primary education	Rural	Poor	Mwanza	3273	80	51.926922
90	Female	Yes	34+	Married/Cohabited	Primary education	Rural	Poor	Mwanza	3273	80	51.926922
90	Male	Yes	34+	Married/Cohabited	Primary education	Rural	Rich	Mwanza	3273	80	51.926922
90	Male	Yes	34+	Married/Cohabited	Primary education	Rural	Rich	Mwanza	3273	80	51.926922
90	Female	Yes	25 - 34	Others	Primary education	Rural	Poor	Mwanza	3273	80	51.926922
90	Male	Yes	25 - 34	Others	Primary education	Rural	Poor	Mwanza	3273	80	51.926922
90	Female	Yes	25 - 34	Married/Cohabited	Primary education	Rural	Poor	Mwanza	3273	80	51.926922
90	Male	Yes	25 - 34	Married/Cohabited	Primary education	Rural	Poor	Mwanza	3273	80	51.926922
90	Male	Yes	25 - 34	Married/Cohabited	Primary education	Rural	Rich	Mwanza	3273	80	51.926922
90	Female	Yes	25 - 34	Married/Cohabited	Primary education	Rural	Poor	Mwanza	3273	80	51.926922
91	Male	Yes	34+	Married/Cohabited	Primary education	Rural	Middle	Geita	1969	170	30.712885
91	Female	Yes	34+	Married/Cohabited	No formal education	Rural	Poor	Geita	1969	170	30.712885
91	Female	Yes	25 - 34	Married/Cohabited	Primary education	Rural	Middle	Geita	1969	170	30.712885
91	Female	Yes	34+	Married/Cohabited	No formal education	Rural	Middle	Geita	1969	170	30.712885
91	Male	No	18 - 24	Married/Cohabited	No formal education	Rural	Middle	Geita	1969	170	30.712885
91	Female	Yes	25 - 34	Married/Cohabited	Primary education	Rural	Middle	Geita	1969	170	30.712885
91	Male	Yes	34+	Married/Cohabited	No formal education	Rural	Middle	Geita	1969	170	30.712885
91	Female	Yes	18 - 24	Married/Cohabited	Secondary education and more	Rural	Middle	Geita	1969	170	30.712885
91	Female	Yes	34+	Married/Cohabited	No formal education	Rural	Middle	Geita	1969	170	30.712885
91	Male	Yes	34+	Married/Cohabited	Primary education	Rural	Middle	Geita	1969	170	30.712885
91	Female	Yes	34+	Married/Cohabited	No formal education	Rural	Poor	Geita	1969	170	30.712885
92	Female	No	25 - 34	Others	Primary education	Rural	Poor	Mara	2324	337	14.071673
92	Male	Yes	25 - 34	Married/Cohabited	Primary education	Rural	Poor	Mara	2324	337	14.071673
92	Male	Yes	18 - 24	Married/Cohabited	Primary education	Rural	Poor	Mara	2324	337	14.071673
92	Female	Yes	25 - 34	Married/Cohabited	Primary education	Rural	Poor	Mara	2324	337	14.071673
92	Female	Yes	25 - 34	Married/Cohabited	Primary education	Rural	Poor	Mara	2324	337	14.071673
92	Female	Yes	25 - 34	Married/Cohabited	Secondary education and more	Rural	Middle	Mara	2324	337	14.071673
92	Male	Yes	18 - 24	Married/Cohabited	Primary education	Rural	Poor	Mara	2324	337	14.071673
92	Male	Yes	34+	Married/Cohabited	Primary education	Rural	Poor	Mara	2324	337	14.071673
93	Male	Yes	18 - 24	Married/Cohabited	Secondary education and more	Urban	Rich	Mwanza	2436	115	36.467892
93	Female	Yes	18 - 24	Married/Cohabited	Secondary education and more	Urban	Rich	Mwanza	2436	118	35.540745
93	Male	Yes	34+	Married/Cohabited	Primary education	Urban	Rich	Mwanza	2436	115	36.467892
93	Female	Yes	25 - 34	Married/Cohabited	Secondary education and more	Urban	Rich	Mwanza	2436	115	36.467892
93	Male	Yes	25 - 34	Married/Cohabited	Secondary education and more	Urban	Rich	Mwanza	2436	115	36.467892
93	Female	Yes	34+	Married/Cohabited	Primary education	Urban	Middle	Mwanza	2436	115	36.467892
93	Male	Yes	25 - 34	Married/Cohabited	Primary education	Urban	Rich	Mwanza	2436	115	36.467892
93	Female	Yes	25 - 34	Married/Cohabited	Secondary education and more	Urban	Rich	Mwanza	2436	115	36.467892
93	Female	No	25 - 34	Married/Cohabited	Primary education	Urban	Rich	Mwanza	2436	118	35.540745
93	Male	Yes	34+	Married/Cohabited	Secondary education and more	Urban	Rich	Mwanza	2436	115	36.467892
93	Male	Yes	34+	Married/Cohabited	Secondary education and more	Urban	Rich	Mwanza	2436	118	35.540745
93	Male	Yes	25 - 34	Married/Cohabited	Primary education	Urban	Rich	Mwanza	2436	118	35.540745
93	Male	Yes	34+	Married/Cohabited	Primary education	Urban	Rich	Mwanza	2436	118	35.540745
93	Male	No	25 - 34	Married/Cohabited	Primary education	Urban	Rich	Mwanza	2436	118	35.540745
93	Male	Yes	25 - 34	Married/Cohabited	Primary education	Urban	Rich	Mwanza	2436	118	35.540745
93	Female	Yes	25 - 34	Married/Cohabited	Primary education	Urban	Rich	Mwanza	2436	115	36.467892
93	Female	Yes	25 - 34	Others	Secondary education and more	Urban	Rich	Mwanza	2436	118	35.540745
93	Male	Yes	18 - 24	Married/Cohabited	Secondary education and more	Urban	Rich	Mwanza	2436	118	35.540745
94	Male	Yes	18 - 24	Others	Primary education	Urban	Rich	Mara	1280	723	6.6703968
94	Female	Yes	25 - 34	Married/Cohabited	Primary education	Urban	Rich	Mara	1280	723	6.6703968
94	Male	Yes	34+	Married/Cohabited	Primary education	Urban	Rich	Mara	1280	723	6.6703968
94	Female	Yes	18 - 24	Others	Primary education	Urban	Rich	Mara	1280	723	6.6703968
94	Male	No	34+	Married/Cohabited	Secondary education and more	Urban	Middle	Mara	1280	723	6.6703968
94	Male	Yes	25 - 34	Married/Cohabited	Secondary education and more	Urban	Rich	Mara	1280	723	6.6703968
94	Female	Yes	25 - 34	Married/Cohabited	Primary education	Urban	Middle	Mara	1280	723	6.6703968
94	Male	No	34+	Married/Cohabited	Secondary education and more	Urban	Middle	Mara	1280	723	6.6703968
94	Male	Yes	34+	Others	Primary education	Urban	Rich	Mara	1280	723	6.6703968
94	Male	Yes	18 - 24	Others	Secondary education and more	Urban	Rich	Mara	1280	723	6.6703968
94	Male	Yes	25 - 34	Married/Cohabited	Primary education	Urban	Middle	Mara	1280	723	6.6703968
95	Female	Yes	18 - 24	Married/Cohabited	Primary education	Rural	Middle	Geita	1969	256	20.395275
95	Female	Yes	25 - 34	Married/Cohabited	Primary education	Rural	Middle	Geita	1969	256	20.395275
95	Male	Yes	34+	Married/Cohabited	No formal education	Rural	Middle	Geita	1969	256	20.395275
95	Male	Yes	34+	Married/Cohabited	No formal education	Rural	Rich	Geita	1969	256	20.395275
95	Male	Yes	25 - 34	Married/Cohabited	Primary education	Rural	Middle	Geita	1969	256	20.395275
95	Male	No	25 - 34	Married/Cohabited	Primary education	Rural	Middle	Geita	1969	256	20.395275
95	Female	No	34+	Married/Cohabited	No formal education	Rural	Middle	Geita	1969	256	20.395275
95	Female	No	25 - 34	Married/Cohabited	Primary education	Rural	Middle	Geita	1969	256	20.395275
95	Male	Yes	25 - 34	Married/Cohabited	Primary education	Rural	Middle	Geita	1969	256	20.395275
95	Male	No	18 - 24	Married/Cohabited	Primary education	Rural	Middle	Geita	1969	256	20.395275
95	Female	Yes	18 - 24	Married/Cohabited	Primary education	Rural	Middle	Geita	1969	256	20.395275
95	Male	No	18 - 24	Married/Cohabited	Primary education	Rural	Middle	Geita	1969	256	20.395275
96	Male	Yes	34+	Married/Cohabited	No formal education	Rural	Poor	Mara	2324	103	46.040329
96	Male	No	34+	Married/Cohabited	Primary education	Rural	Poor	Mara	2324	103	46.040329
96	Male	No	18 - 24	Married/Cohabited	Primary education	Rural	Poor	Mara	2324	103	46.040329
96	Male	Yes	18 - 24	Others	Primary education	Rural	Poor	Mara	2324	103	46.040329
96	Male	Yes	25 - 34	Others	Secondary education and more	Rural	Poor	Mara	2324	103	46.040329
96	Male	No	34+	Married/Cohabited	Primary education	Rural	Poor	Mara	2324	103	46.040329
96	Male	Yes	34+	Married/Cohabited	Primary education	Rural	Middle	Mara	2324	103	46.040329
96	Male	No	25 - 34	Married/Cohabited	Primary education	Rural	Middle	Mara	2324	103	46.040329
96	Female	Yes	25 - 34	Others	Secondary education and more	Rural	Poor	Mara	2324	103	46.040329
96	Male	No	18 - 24	Married/Cohabited	Primary education	Rural	Poor	Mara	2324	103	46.040329
96	Female	Yes	34+	Married/Cohabited	Primary education	Rural	Middle	Mara	2324	103	46.040329
96	Female	Yes	34+	Married/Cohabited	Primary education	Rural	Poor	Mara	2324	103	46.040329
96	Female	No	25 - 34	Married/Cohabited	Primary education	Rural	Middle	Mara	2324	103	46.040329
97	Female	Yes	25 - 34	Married/Cohabited	Primary education	Rural	Middle	Kagera	3564	80	74.329781
97	Male	Yes	18 - 24	Others	Primary education	Rural	Middle	Kagera	3564	80	74.329781
97	Male	Yes	34+	Married/Cohabited	Secondary education and more	Rural	Middle	Kagera	3564	80	74.329781
97	Male	Yes	25 - 34	Married/Cohabited	Primary education	Rural	Poor	Kagera	3564	80	74.329781
97	Male	Yes	25 - 34	Married/Cohabited	Secondary education and more	Rural	Middle	Kagera	3564	80	74.329781
97	Male	Yes	18 - 24	Married/Cohabited	Primary education	Rural	Middle	Kagera	3564	80	74.329781
97	Male	Yes	25 - 34	Married/Cohabited	Secondary education and more	Rural	Middle	Kagera	3564	80	74.329781
97	Male	Yes	25 - 34	Married/Cohabited	Secondary education and more	Rural	Middle	Kagera	3564	80	74.329781
98	Female	Yes	34+	Married/Cohabited	Primary education	Urban	Rich	Dar Es Salaam	4046	152	76.789978
98	Female	Yes	18 - 24	Others	Secondary education and more	Urban	Middle	Dar Es Salaam	4046	102	114.43213
98	Male	Yes	25 - 34	Others	Secondary education and more	Urban	Rich	Dar Es Salaam	4046	152	76.789978
98	Female	Yes	34+	Married/Cohabited	Primary education	Urban	Rich	Dar Es Salaam	4046	152	76.789978
98	Male	Yes	34+	Married/Cohabited	Secondary education and more	Urban	Rich	Dar Es Salaam	4046	152	76.789978
98	Male	Yes	25 - 34	Married/Cohabited	Secondary education and more	Urban	Rich	Dar Es Salaam	4046	152	76.789978
98	Male	Yes	34+	Married/Cohabited	Secondary education and more	Urban	Rich	Dar Es Salaam	4046	152	76.789978
98	Female	No	34+	Married/Cohabited	Primary education	Urban	Rich	Dar Es Salaam	4046	102	114.43213
98	Female	No	25 - 34	Married/Cohabited	Secondary education and more	Urban	Rich	Dar Es Salaam	4046	102	114.43213
98	Male	Yes	25 - 34	Married/Cohabited	Primary education	Urban	Rich	Dar Es Salaam	4046	152	76.789978
98	Female	No	25 - 34	Married/Cohabited	Primary education	Urban	Rich	Dar Es Salaam	4046	102	114.43213
98	Female	No	25 - 34	Married/Cohabited	Secondary education and more	Urban	Rich	Dar Es Salaam	4046	102	114.43213
98	Female	Yes	25 - 34	Married/Cohabited	Primary education	Urban	Rich	Dar Es Salaam	4046	102	114.43213
98	Female	No	34+	Married/Cohabited	Primary education	Urban	Rich	Dar Es Salaam	4046	102	114.43213
98	Male	No	34+	Others	Primary education	Urban	Rich	Dar Es Salaam	4046	102	114.43213
98	Male	Yes	25 - 34	Married/Cohabited	Primary education	Urban	Rich	Dar Es Salaam	4046	102	114.43213
99	Female	No	34+	Others	Primary education	Urban	Rich	Dar Es Salaam	3456	112	103.19751
99	Female	No	34+	Married/Cohabited	Primary education	Urban	Middle	Dar Es Salaam	3456	112	103.19751
99	Male	Yes	25 - 34	Married/Cohabited	Primary education	Urban	Rich	Dar Es Salaam	3456	112	103.19751
99	Female	No	34+	Married/Cohabited	Primary education	Urban	Middle	Dar Es Salaam	3456	112	103.19751
99	Male	Yes	34+	Others	Primary education	Urban	Rich	Dar Es Salaam	3456	112	103.19751
99	Female	Yes	25 - 34	Others	Secondary education and more	Urban	Rich	Dar Es Salaam	3456	112	103.19751
99	Male	Yes	25 - 34	Others	Secondary education and more	Urban	Rich	Dar Es Salaam	3456	112	103.19751
99	Male	No	34+	Others	Primary education	Urban	Rich	Dar Es Salaam	3456	112	103.19751
99	Male	No	25 - 34	Married/Cohabited	Secondary education and more	Urban	Rich	Dar Es Salaam	3456	112	103.19751
99	Female	Yes	34+	Married/Cohabited	Primary education	Urban	Rich	Dar Es Salaam	3456	112	103.19751
100	Female	Yes	34+	Married/Cohabited	Primary education	Urban	Rich	Kigoma	1065	81	55.376545
100	Female	Yes	25 - 34	Married/Cohabited	Secondary education and more	Urban	Rich	Kigoma	1065	81	55.376545
100	Female	Yes	34+	Married/Cohabited	Primary education	Urban	Rich	Kigoma	1065	81	55.376545
100	Male	Yes	34+	Married/Cohabited	Primary education	Urban	Rich	Kigoma	1065	81	55.376545
100	Male	Yes	25 - 34	Others	Secondary education and more	Urban	Rich	Kigoma	1065	81	55.376545
100	Male	Yes	34+	Married/Cohabited	Primary education	Urban	Rich	Kigoma	1065	81	55.376545
100	Female	Yes	34+	Married/Cohabited	Secondary education and more	Urban	Rich	Kigoma	1065	81	55.376545
100	Female	Yes	18 - 24	Married/Cohabited	Primary education	Urban	Rich	Kigoma	1065	81	55.376545
100	Male	Yes	34+	Married/Cohabited	Primary education	Urban	Rich	Kigoma	1065	81	55.376545
100	Male	Yes	25 - 34	Married/Cohabited	Secondary education and more	Urban	Rich	Kigoma	1065	81	55.376545
101	Female	No	25 - 34	Married/Cohabited	Primary education	Rural	Middle	Geita	1969	1560	3.3469169
101	Female	No	18 - 24	Married/Cohabited	Primary education	Rural	Middle	Geita	1969	1560	3.3469169
101	Female	Yes	25 - 34	Married/Cohabited	Primary education	Rural	Middle	Geita	1969	1560	3.3469169
101	Male	Yes	25 - 34	Married/Cohabited	Primary education	Rural	Middle	Geita	1969	1560	3.3469169
101	Female	Yes	25 - 34	Married/Cohabited	Primary education	Rural	Middle	Geita	1969	1560	3.3469169
101	Female	No	25 - 34	Married/Cohabited	Primary education	Rural	Middle	Geita	1969	1560	3.3469169
101	Male	Yes	34+	Married/Cohabited	No formal education	Rural	Middle	Geita	1969	1560	3.3469169
101	Male	Yes	34+	Married/Cohabited	No formal education	Rural	Middle	Geita	1969	1560	3.3469169
101	Female	No	25 - 34	Married/Cohabited	Primary education	Rural	Poor	Geita	1969	1560	3.3469169
101	Female	Yes	25 - 34	Married/Cohabited	Primary education	Rural	Middle	Geita	1969	1560	3.3469169
101	Male	No	34+	Married/Cohabited	Primary education	Rural	Middle	Geita	1969	1560	3.3469169
101	Female	Yes	34+	Married/Cohabited	No formal education	Rural	Middle	Geita	1969	1560	3.3469169
101	Male	Yes	25 - 34	Married/Cohabited	Primary education	Rural	Middle	Geita	1969	1560	3.3469169
101	Male	No	18 - 24	Married/Cohabited	Primary education	Rural	Middle	Geita	1969	1560	3.3469169
102	Male	No	34+	Married/Cohabited	No formal education	Rural	Middle	Mwanza	3273	43	96.608231
102	Female	No	34+	Married/Cohabited	Primary education	Rural	Poor	Mwanza	3273	43	96.608231
102	Female	No	18 - 24	Married/Cohabited	Primary education	Rural	Poor	Mwanza	3273	43	96.608231
102	Male	No	18 - 24	Married/Cohabited	Primary education	Rural	Poor	Mwanza	3273	43	96.608231
102	Female	No	18 - 24	Married/Cohabited	Primary education	Rural	Poor	Mwanza	3273	43	96.608231
102	Male	No	25 - 34	Others	No formal education	Rural	Poor	Mwanza	3273	43	96.608231
102	Female	No	25 - 34	Married/Cohabited	No formal education	Rural	Poor	Mwanza	3273	43	96.608231
102	Male	Yes	34+	Married/Cohabited	Primary education	Rural	Poor	Mwanza	3273	43	96.608231
102	Female	Yes	34+	Married/Cohabited	Primary education	Rural	Poor	Mwanza	3273	43	96.608231
102	Male	No	25 - 34	Others	Primary education	Rural	Poor	Mwanza	3273	43	96.608231
102	Male	Yes	25 - 34	Married/Cohabited	Secondary education and more	Rural	Middle	Mwanza	3273	43	96.608231
102	Male	No	18 - 24	Married/Cohabited	Primary education	Rural	Poor	Mwanza	3273	43	96.608231
102	Male	No	34+	Married/Cohabited	Primary education	Rural	Poor	Mwanza	3273	43	96.608231
102	Female	No	18 - 24	Married/Cohabited	Primary education	Rural	Poor	Mwanza	3273	43	96.608231
102	Female	Yes	34+	Married/Cohabited	No formal education	Rural	Poor	Mwanza	3273	43	96.608231
102	Female	Yes	25 - 34	Married/Cohabited	Secondary education and more	Rural	Middle	Mwanza	3273	43	96.608231
103	Female	Yes	34+	Married/Cohabited	Primary education	Urban	Rich	Mwanza	2436	154	27.232517
103	Male	Yes	25 - 34	Married/Cohabited	Secondary education and more	Urban	Rich	Mwanza	2436	154	27.232517
103	Male	No	25 - 34	Married/Cohabited	Secondary education and more	Urban	Rich	Mwanza	2436	154	27.232517
103	Female	No	25 - 34	Married/Cohabited	Secondary education and more	Urban	Rich	Mwanza	2436	154	27.232517
103	Female	Yes	25 - 34	Married/Cohabited	Secondary education and more	Urban	Rich	Mwanza	2436	151	27.773561
103	Female	No	25 - 34	Married/Cohabited	Secondary education and more	Urban	Rich	Mwanza	2436	154	27.232517
103	Female	Yes	25 - 34	Married/Cohabited	Primary education	Urban	Middle	Mwanza	2436	154	27.232517
103	Male	Yes	34+	Married/Cohabited	Primary education	Urban	Rich	Mwanza	2436	154	27.232517
103	Male	No	25 - 34	Married/Cohabited	Secondary education and more	Urban	Rich	Mwanza	2436	154	27.232517
103	Female	No	25 - 34	Married/Cohabited	Primary education	Urban	Rich	Mwanza	2436	151	27.773561
103	Female	Yes	25 - 34	Married/Cohabited	Primary education	Urban	Rich	Mwanza	2436	151	27.773561
103	Female	Yes	34+	Married/Cohabited	Primary education	Urban	Rich	Mwanza	2436	151	27.773561
103	Male	Yes	25 - 34	Married/Cohabited	Secondary education and more	Urban	Rich	Mwanza	2436	151	27.773561
103	Female	No	25 - 34	Married/Cohabited	Secondary education and more	Urban	Rich	Mwanza	2436	154	27.232517
103	Male	Yes	25 - 34	Married/Cohabited	Primary education	Urban	Rich	Mwanza	2436	151	27.773561
103	Male	Yes	18 - 24	Married/Cohabited	Secondary education and more	Urban	Rich	Mwanza	2436	154	27.232517
103	Female	Yes	25 - 34	Married/Cohabited	Primary education	Urban	Rich	Mwanza	2436	151	27.773561
104	Female	Yes	34+	Married/Cohabited	Primary education	Rural	Middle	Morogoro	2915	693	15.985168
104	Female	Yes	34+	Married/Cohabited	Primary education	Rural	Middle	Morogoro	2915	693	15.985168
104	Female	No	25 - 34	Married/Cohabited	Primary education	Urban	Middle	Morogoro	2323	411	26.316607
104	Female	Yes	18 - 24	Others	No formal education	Urban	Middle	Morogoro	2323	411	26.316607
104	Male	No	34+	Others	Primary education	Rural	Poor	Morogoro	2915	693	15.985168
104	Female	Yes	25 - 34	Married/Cohabited	Primary education	Rural	Middle	Morogoro	2915	693	15.985168
104	Female	Yes	18 - 24	Others	Secondary education and more	Urban	Middle	Morogoro	2323	411	26.316607
104	Female	No	25 - 34	Married/Cohabited	Primary education	Rural	Middle	Morogoro	2915	693	15.985168
104	Male	Yes	25 - 34	Married/Cohabited	Primary education	Rural	Middle	Morogoro	2915	693	15.985168
104	Female	Yes	18 - 24	Married/Cohabited	Primary education	Rural	Middle	Morogoro	2915	693	15.985168
104	Female	Yes	34+	Others	No formal education	Urban	Middle	Morogoro	2323	411	26.316607
104	Male	No	18 - 24	Married/Cohabited	Secondary education and more	Urban	Middle	Morogoro	2323	411	26.316607
104	Male	No	18 - 24	Married/Cohabited	Secondary education and more	Urban	Rich	Morogoro	2323	411	26.316607
104	Female	No	25 - 34	Married/Cohabited	Primary education	Rural	Middle	Morogoro	2915	693	15.985168
104	Male	Yes	18 - 24	Married/Cohabited	Primary education	Urban	Middle	Morogoro	2323	411	26.316607
104	Male	No	18 - 24	Married/Cohabited	Secondary education and more	Urban	Middle	Morogoro	2323	411	26.316607
105	Female	Yes	25 - 34	Married/Cohabited	Primary education	Rural	Poor	Kilimanjaro	2149	187	50.619499
105	Male	Yes	25 - 34	Married/Cohabited	Secondary education and more	Rural	Rich	Kilimanjaro	2149	187	50.619499
105	Male	Yes	34+	Married/Cohabited	Primary education	Rural	Rich	Kilimanjaro	2149	187	50.619499
105	Male	No	34+	Married/Cohabited	Secondary education and more	Rural	Middle	Kilimanjaro	2149	187	50.619499
105	Female	Yes	18 - 24	Married/Cohabited	Secondary education and more	Rural	Poor	Kilimanjaro	2149	187	50.619499
105	Male	Yes	25 - 34	Married/Cohabited	Primary education	Rural	Middle	Kilimanjaro	2149	187	50.619499
105	Male	Yes	25 - 34	Others	Secondary education and more	Rural	Rich	Kilimanjaro	2149	187	50.619499
105	Male	Yes	34+	Married/Cohabited	Primary education	Rural	Rich	Kilimanjaro	2149	187	50.619499
105	Male	Yes	25 - 34	Married/Cohabited	Secondary education and more	Rural	Rich	Kilimanjaro	2149	187	50.619499
106	Male	Yes	34+	Married/Cohabited	Primary education	Urban	Middle	Geita	643	2542	2.071341
106	Male	Yes	25 - 34	Married/Cohabited	Primary education	Rural	Middle	Geita	1969	824	6.3363962
106	Female	Yes	25 - 34	Married/Cohabited	Primary education	Urban	Middle	Geita	643	2542	2.071341
106	Female	Yes	34+	Married/Cohabited	Primary education	Urban	Middle	Geita	643	2542	2.071341
106	Male	Yes	34+	Married/Cohabited	No formal education	Rural	Middle	Geita	1969	824	6.3363962
106	Female	Yes	25 - 34	Married/Cohabited	Primary education	Urban	Rich	Geita	643	401	13.130546
106	Male	No	25 - 34	Married/Cohabited	Primary education	Urban	Middle	Geita	643	401	13.130546
106	Female	Yes	34+	Married/Cohabited	Primary education	Rural	Middle	Geita	1969	824	6.3363962
106	Female	No	18 - 24	Married/Cohabited	Primary education	Urban	Rich	Geita	643	401	13.130546
106	Female	No	25 - 34	Married/Cohabited	No formal education	Rural	Middle	Geita	1969	824	6.3363962
106	Female	Yes	25 - 34	Married/Cohabited	Primary education	Urban	Middle	Geita	643	401	13.130546
106	Male	Yes	34+	Married/Cohabited	No formal education	Rural	Middle	Geita	1969	824	6.3363962
106	Male	Yes	25 - 34	Married/Cohabited	Primary education	Urban	Middle	Geita	643	401	13.130546
106	Male	Yes	18 - 24	Married/Cohabited	Secondary education and more	Urban	Rich	Geita	643	401	13.130546
106	Female	No	18 - 24	Married/Cohabited	Primary education	Urban	Middle	Geita	643	2542	2.071341
106	Female	Yes	34+	Married/Cohabited	Primary education	Rural	Middle	Geita	1969	824	6.3363962
106	Male	Yes	18 - 24	Married/Cohabited	Secondary education and more	Urban	Rich	Geita	643	401	13.130546
106	Female	Yes	34+	Married/Cohabited	Primary education	Urban	Rich	Geita	643	2542	2.071341
106	Female	Yes	18 - 24	Married/Cohabited	Primary education	Urban	Middle	Geita	643	2542	2.071341
106	Male	No	25 - 34	Married/Cohabited	Primary education	Urban	Rich	Geita	643	401	13.130546
106	Female	Yes	25 - 34	Married/Cohabited	Primary education	Urban	Middle	Geita	643	2542	2.071341
106	Male	Yes	34+	Married/Cohabited	Primary education	Urban	Rich	Geita	643	2542	2.071341
106	Female	Yes	25 - 34	Married/Cohabited	Primary education	Urban	Middle	Geita	643	2542	2.071341
106	Male	No	18 - 24	Married/Cohabited	Primary education	Urban	Middle	Geita	643	2542	2.071341
106	Male	Yes	34+	Married/Cohabited	Primary education	Urban	Middle	Geita	643	2542	2.071341
106	Female	Yes	34+	Married/Cohabited	No formal education	Rural	Middle	Geita	1969	824	6.3363962
106	Female	Yes	25 - 34	Married/Cohabited	Primary education	Urban	Middle	Geita	643	2542	2.071341
106	Female	Yes	34+	Married/Cohabited	Primary education	Rural	Middle	Geita	1969	824	6.3363962
106	Female	Yes	34+	Married/Cohabited	Primary education	Rural	Middle	Geita	1969	824	6.3363962
106	Male	Yes	34+	Married/Cohabited	Primary education	Urban	Middle	Geita	643	2542	2.071341
106	Male	Yes	25 - 34	Married/Cohabited	Primary education	Urban	Middle	Geita	643	401	13.130546
106	Male	Yes	34+	Married/Cohabited	No formal education	Rural	Middle	Geita	1969	824	6.3363962
107	Female	Yes	25 - 34	Married/Cohabited	Secondary education and more	Rural	Middle	Kagera	3564	276	21.544863
107	Female	Yes	25 - 34	Married/Cohabited	Secondary education and more	Rural	Middle	Kagera	3564	276	21.544863
107	Female	Yes	34+	Married/Cohabited	Primary education	Rural	Middle	Kagera	3564	276	21.544863
107	Female	Yes	25 - 34	Married/Cohabited	Secondary education and more	Rural	Middle	Kagera	3564	276	21.544863
107	Male	Yes	25 - 34	Married/Cohabited	Primary education	Rural	Middle	Kagera	3564	276	21.544863
107	Female	Yes	34+	Married/Cohabited	Primary education	Rural	Middle	Kagera	3564	276	21.544863
107	Female	Yes	25 - 34	Married/Cohabited	No formal education	Rural	Middle	Kagera	3564	276	21.544863
107	Female	Yes	34+	Married/Cohabited	No formal education	Rural	Middle	Kagera	3564	276	21.544863
107	Female	Yes	34+	Married/Cohabited	Primary education	Rural	Middle	Kagera	3564	276	21.544863
108	Male	Yes	25 - 34	Married/Cohabited	Secondary education and more	Urban	Rich	Mara	1280	161	29.954639
108	Female	Yes	25 - 34	Married/Cohabited	Secondary education and more	Urban	Rich	Mara	1280	161	29.954639
108	Female	Yes	34+	Married/Cohabited	Primary education	Urban	Middle	Mara	1280	161	29.954639
108	Female	Yes	34+	Married/Cohabited	Primary education	Urban	Rich	Mara	1280	161	29.954639
108	Male	Yes	34+	Others	Primary education	Urban	Rich	Mara	1280	161	29.954639
108	Male	Yes	18 - 24	Married/Cohabited	Primary education	Urban	Middle	Mara	1280	161	29.954639
108	Female	Yes	34+	Married/Cohabited	Primary education	Urban	Middle	Mara	1280	161	29.954639
108	Female	Yes	34+	Others	Primary education	Urban	Rich	Mara	1280	161	29.954639
108	Male	Yes	18 - 24	Married/Cohabited	Primary education	Urban	Middle	Mara	1280	161	29.954639
109	Male	Yes	25 - 34	Married/Cohabited	Primary education	Urban	Rich	Pwani	1224	1367	11.232724
109	Female	Yes	25 - 34	Married/Cohabited	Secondary education and more	Urban	Rich	Pwani	1224	1367	11.232724
109	Male	No	34+	Married/Cohabited	Primary education	Urban	Rich	Pwani	1224	1367	11.232724
109	Male	Yes	34+	Married/Cohabited	Primary education	Urban	Middle	Pwani	1224	1367	11.232724
109	Female	Yes	25 - 34	Married/Cohabited	Primary education	Urban	Rich	Pwani	1224	1367	11.232724
109	Female	Yes	25 - 34	Married/Cohabited	Primary education	Urban	Rich	Pwani	1224	1367	11.232724
109	Female	Yes	25 - 34	Others	Primary education	Urban	Rich	Pwani	1224	1367	11.232724
109	Male	Yes	34+	Married/Cohabited	Primary education	Urban	Middle	Pwani	1224	1367	11.232724
109	Male	Yes	34+	Married/Cohabited	Primary education	Urban	Rich	Pwani	1224	1367	11.232724
109	Male	Yes	25 - 34	Married/Cohabited	Primary education	Urban	Rich	Pwani	1224	1367	11.232724
110	Female	Yes	25 - 34	Others	Primary education	Rural	Rich	Geita	1969	201	25.976072
110	Female	Yes	25 - 34	Married/Cohabited	No formal education	Rural	Rich	Geita	1969	201	25.976072
110	Male	Yes	34+	Married/Cohabited	No formal education	Rural	Rich	Geita	1969	201	25.976072
110	Male	Yes	25 - 34	Married/Cohabited	Primary education	Rural	Rich	Geita	1969	201	25.976072
110	Male	No	25 - 34	Others	Primary education	Rural	Middle	Geita	1969	201	25.976072
110	Male	Yes	25 - 34	Married/Cohabited	Primary education	Rural	Rich	Geita	1969	201	25.976072
110	Female	No	34+	Married/Cohabited	Primary education	Rural	Poor	Geita	1969	201	25.976072
110	Male	Yes	25 - 34	Married/Cohabited	Primary education	Rural	Rich	Geita	1969	201	25.976072
110	Male	No	25 - 34	Married/Cohabited	No formal education	Rural	Rich	Geita	1969	201	25.976072
110	Female	No	25 - 34	Married/Cohabited	Secondary education and more	Rural	Rich	Geita	1969	201	25.976072
110	Female	Yes	25 - 34	Married/Cohabited	No formal education	Rural	Rich	Geita	1969	201	25.976072
110	Female	Yes	34+	Married/Cohabited	No formal education	Rural	Rich	Geita	1969	201	25.976072
110	Male	Yes	25 - 34	Others	Primary education	Rural	Rich	Geita	1969	201	25.976072
110	Male	No	34+	Married/Cohabited	Primary education	Rural	Poor	Geita	1969	201	25.976072
111	Male	No	18 - 24	Married/Cohabited	Primary education	Rural	Middle	Mwanza	3273	157	26.459579
111	Male	Yes	25 - 34	Married/Cohabited	Secondary education and more	Rural	Rich	Mwanza	3273	157	26.459579
111	Male	Yes	34+	Married/Cohabited	Primary education	Rural	Middle	Mwanza	3273	157	26.459579
111	Female	Yes	34+	Married/Cohabited	Primary education	Rural	Rich	Mwanza	3273	157	26.459579
111	Male	No	18 - 24	Married/Cohabited	Primary education	Rural	Middle	Mwanza	3273	157	26.459579
111	Female	Yes	34+	Married/Cohabited	Primary education	Rural	Middle	Mwanza	3273	157	26.459579
111	Female	Yes	34+	Married/Cohabited	Primary education	Rural	Middle	Mwanza	3273	157	26.459579
111	Female	Yes	25 - 34	Married/Cohabited	Primary education	Rural	Middle	Mwanza	3273	157	26.459579
111	Male	Yes	25 - 34	Others	Primary education	Rural	Poor	Mwanza	3273	157	26.459579
111	Male	Yes	25 - 34	Others	Primary education	Rural	Poor	Mwanza	3273	157	26.459579
112	Female	Yes	34+	Married/Cohabited	Primary education	Rural	Middle	Geita	1969	97	53.826706
112	Female	Yes	34+	Married/Cohabited	Primary education	Rural	Middle	Geita	1969	97	53.826706
112	Male	Yes	34+	Married/Cohabited	Primary education	Rural	Middle	Geita	1969	97	53.826706
112	Female	Yes	34+	Married/Cohabited	Primary education	Rural	Middle	Geita	1969	97	53.826706
112	Female	Yes	25 - 34	Married/Cohabited	Primary education	Rural	Middle	Geita	1969	97	53.826706
112	Male	Yes	25 - 34	Married/Cohabited	Primary education	Rural	Middle	Geita	1969	97	53.826706
112	Male	Yes	34+	Married/Cohabited	Primary education	Rural	Middle	Geita	1969	97	53.826706
112	Male	Yes	34+	Married/Cohabited	Primary education	Rural	Poor	Geita	1969	97	53.826706
112	Female	Yes	34+	Married/Cohabited	Primary education	Rural	Middle	Geita	1969	97	53.826706
112	Male	Yes	18 - 24	Married/Cohabited	Primary education	Rural	Middle	Geita	1969	97	53.826706
112	Female	Yes	25 - 34	Married/Cohabited	Primary education	Rural	Middle	Geita	1969	97	53.826706
112	Male	Yes	18 - 24	Married/Cohabited	Primary education	Rural	Middle	Geita	1969	97	53.826706
112	Male	Yes	34+	Married/Cohabited	Primary education	Rural	Middle	Geita	1969	97	53.826706
112	Female	Yes	34+	Married/Cohabited	Primary education	Rural	Poor	Geita	1969	97	53.826706
112	Male	Yes	25 - 34	Married/Cohabited	Primary education	Rural	Middle	Geita	1969	97	53.826706
113	Male	Yes	25 - 34	Married/Cohabited	Primary education	Urban	Rich	Dodoma	1936	135	64.30632
113	Female	Yes	25 - 34	Others	Secondary education and more	Urban	Rich	Dodoma	1936	135	64.30632
113	Male	Yes	25 - 34	Married/Cohabited	Secondary education and more	Urban	Rich	Dodoma	1936	135	64.30632
113	Female	Yes	18 - 24	Others	Primary education	Urban	Rich	Dodoma	1936	135	64.30632
113	Female	Yes	18 - 24	Others	Primary education	Urban	Rich	Dodoma	1936	135	64.30632
113	Male	Yes	25 - 34	Married/Cohabited	Primary education	Urban	Middle	Dodoma	1936	135	64.30632
113	Female	Yes	34+	Married/Cohabited	Primary education	Urban	Rich	Dodoma	1936	135	64.30632
113	Female	Yes	34+	Married/Cohabited	Secondary education and more	Urban	Rich	Dodoma	1936	135	64.30632
113	Female	Yes	18 - 24	Married/Cohabited	Primary education	Urban	Rich	Dodoma	1936	135	64.30632
113	Female	Yes	25 - 34	Married/Cohabited	Secondary education and more	Urban	Rich	Dodoma	1936	135	64.30632
114	Male	Yes	25 - 34	Married/Cohabited	No formal education	Rural	Middle	Katavi	858	195	31.365128
114	Female	Yes	25 - 34	Married/Cohabited	Primary education	Rural	Middle	Katavi	858	195	31.365128
114	Female	Yes	18 - 24	Married/Cohabited	No formal education	Rural	Middle	Katavi	858	195	31.365128
114	Female	Yes	18 - 24	Married/Cohabited	No formal education	Rural	Middle	Katavi	858	195	31.365128
114	Male	Yes	34+	Others	Primary education	Rural	Poor	Katavi	858	195	31.365128
114	Female	Yes	25 - 34	Others	Primary education	Rural	Rich	Katavi	858	195	31.365128
114	Female	Yes	25 - 34	Married/Cohabited	Primary education	Rural	Poor	Katavi	858	195	31.365128
114	Male	Yes	25 - 34	Married/Cohabited	Primary education	Rural	Middle	Katavi	858	195	31.365128
114	Male	Yes	25 - 34	Married/Cohabited	Primary education	Rural	Middle	Katavi	858	195	31.365128
115	Male	Yes	34+	Married/Cohabited	Primary education	Urban	Rich	Dar Es Salaam	3456	270	42.807858
115	Male	Yes	25 - 34	Married/Cohabited	Secondary education and more	Urban	Rich	Dar Es Salaam	3456	75	154.10828
115	Male	No	18 - 24	Married/Cohabited	Primary education	Urban	Rich	Dar Es Salaam	3456	75	154.10828
115	Male	Yes	34+	Married/Cohabited	Primary education	Urban	Rich	Dar Es Salaam	3456	75	154.10828
115	Male	Yes	34+	Married/Cohabited	Secondary education and more	Urban	Rich	Dar Es Salaam	3456	270	42.807858
115	Male	Yes	18 - 24	Married/Cohabited	Primary education	Urban	Rich	Dar Es Salaam	3456	108	107.01964
115	Male	Yes	18 - 24	Married/Cohabited	Secondary education and more	Urban	Rich	Dar Es Salaam	3456	270	42.807858
115	Female	Yes	18 - 24	Married/Cohabited	Secondary education and more	Urban	Rich	Dar Es Salaam	3456	108	107.01964
115	Male	Yes	25 - 34	Married/Cohabited	Secondary education and more	Urban	Rich	Dar Es Salaam	3456	108	107.01964
115	Female	Yes	25 - 34	Married/Cohabited	Secondary education and more	Urban	Rich	Dar Es Salaam	3456	75	154.10828
115	Female	Yes	34+	Married/Cohabited	Secondary education and more	Urban	Rich	Dar Es Salaam	3456	75	154.10828
115	Female	Yes	34+	Married/Cohabited	Secondary education and more	Urban	Rich	Dar Es Salaam	3456	108	107.01964
115	Female	No	25 - 34	Married/Cohabited	Primary education	Urban	Rich	Dar Es Salaam	3456	185	62.47633
115	Male	Yes	25 - 34	Married/Cohabited	Secondary education and more	Urban	Rich	Dar Es Salaam	3456	75	154.10828
115	Male	No	25 - 34	Married/Cohabited	Primary education	Urban	Rich	Dar Es Salaam	3456	270	42.807858
115	Male	No	18 - 24	Married/Cohabited	Primary education	Urban	Rich	Dar Es Salaam	3456	270	42.807858
115	Female	Yes	34+	Married/Cohabited	Primary education	Urban	Rich	Dar Es Salaam	3456	185	62.47633
115	Male	Yes	34+	Married/Cohabited	Secondary education and more	Urban	Rich	Dar Es Salaam	3456	108	107.01964
115	Female	Yes	34+	Others	Primary education	Urban	Rich	Dar Es Salaam	3456	75	154.10828
115	Male	No	25 - 34	Married/Cohabited	Primary education	Urban	Rich	Dar Es Salaam	3456	270	42.807858
115	Female	Yes	25 - 34	Married/Cohabited	Primary education	Urban	Rich	Dar Es Salaam	3456	185	62.47633
115	Female	Yes	18 - 24	Others	Secondary education and more	Urban	Rich	Dar Es Salaam	3456	108	107.01964
115	Female	Yes	25 - 34	Married/Cohabited	Primary education	Urban	Rich	Dar Es Salaam	3456	75	154.10828
115	Female	Yes	18 - 24	Others	Secondary education and more	Urban	Rich	Dar Es Salaam	3456	185	62.47633
115	Male	Yes	34+	Married/Cohabited	Secondary education and more	Urban	Rich	Dar Es Salaam	3456	185	62.47633
115	Female	Yes	18 - 24	Married/Cohabited	Secondary education and more	Urban	Rich	Dar Es Salaam	3456	270	42.807858
115	Male	No	34+	Married/Cohabited	Primary education	Urban	Rich	Dar Es Salaam	3456	108	107.01964
115	Female	Yes	18 - 24	Married/Cohabited	Secondary education and more	Urban	Middle	Dar Es Salaam	3456	270	42.807858
115	Male	Yes	25 - 34	Others	No formal education	Urban	Rich	Dar Es Salaam	3456	108	107.01964
115	Male	Yes	34+	Married/Cohabited	Secondary education and more	Urban	Rich	Dar Es Salaam	3456	270	42.807858
115	Male	No	25 - 34	Married/Cohabited	Secondary education and more	Urban	Rich	Dar Es Salaam	3456	75	154.10828
115	Female	Yes	25 - 34	Others	Primary education	Urban	Rich	Dar Es Salaam	3456	185	62.47633
115	Male	Yes	18 - 24	Married/Cohabited	Primary education	Urban	Rich	Dar Es Salaam	3456	185	62.47633
115	Female	Yes	34+	Married/Cohabited	Primary education	Urban	Rich	Dar Es Salaam	3456	185	62.47633
116	Male	Yes	34+	Married/Cohabited	Primary education	Rural	Middle	Dodoma	3038	236	36.728893
116	Male	Yes	25 - 34	Married/Cohabited	Secondary education and more	Rural	Rich	Dodoma	3038	236	36.728893
116	Male	Yes	34+	Married/Cohabited	Primary education	Rural	Rich	Dodoma	3038	236	36.728893
116	Male	Yes	34+	Married/Cohabited	Primary education	Rural	Middle	Dodoma	3038	236	36.728893
116	Male	Yes	18 - 24	Others	Secondary education and more	Rural	Middle	Dodoma	3038	236	36.728893
116	Male	Yes	34+	Married/Cohabited	No formal education	Rural	Middle	Dodoma	3038	236	36.728893
116	Male	Yes	34+	Married/Cohabited	No formal education	Rural	Middle	Dodoma	3038	236	36.728893
116	Male	Yes	25 - 34	Married/Cohabited	Primary education	Rural	Middle	Dodoma	3038	236	36.728893
116	Female	No	34+	Married/Cohabited	No formal education	Rural	Middle	Dodoma	3038	236	36.728893
116	Female	Yes	25 - 34	Others	Primary education	Rural	Poor	Dodoma	3038	236	36.728893
116	Male	Yes	34+	Married/Cohabited	No formal education	Rural	Middle	Dodoma	3038	236	36.728893
117	Female	Yes	34+	Married/Cohabited	Primary education	Urban	Rich	Morogoro	2323	41	263.80792
117	Male	Yes	34+	Married/Cohabited	Primary education	Urban	Rich	Dodoma	1936	116	74.839249
117	Female	Yes	25 - 34	Others	Primary education	Urban	Middle	Dodoma	1936	116	74.839249
117	Female	Yes	25 - 34	Married/Cohabited	Secondary education and more	Urban	Rich	Morogoro	2323	41	263.80792
117	Female	Yes	34+	Married/Cohabited	Primary education	Urban	Rich	Morogoro	2323	41	263.80792
117	Male	Yes	25 - 34	Married/Cohabited	Secondary education and more	Urban	Rich	Dodoma	1936	116	74.839249
117	Female	Yes	34+	Married/Cohabited	Primary education	Urban	Rich	Morogoro	2323	41	263.80792
117	Male	Yes	34+	Others	Primary education	Urban	Rich	Morogoro	2323	41	263.80792
117	Female	Yes	34+	Married/Cohabited	Primary education	Urban	Rich	Dodoma	1936	116	74.839249
117	Male	Yes	25 - 34	Married/Cohabited	Secondary education and more	Urban	Rich	Dodoma	1936	116	74.839249
117	Male	Yes	34+	Others	Primary education	Urban	Middle	Dodoma	1936	116	74.839249
117	Female	Yes	34+	Married/Cohabited	Secondary education and more	Urban	Rich	Dodoma	1936	116	74.839249
117	Female	Yes	25 - 34	Married/Cohabited	Secondary education and more	Urban	Rich	Dodoma	1936	116	74.839249
117	Male	Yes	34+	Married/Cohabited	Primary education	Urban	Middle	Morogoro	2323	41	263.80792
117	Female	Yes	34+	Married/Cohabited	Primary education	Urban	Rich	Morogoro	2323	41	263.80792
117	Female	No	25 - 34	Married/Cohabited	Secondary education and more	Urban	Rich	Dodoma	1936	116	74.839249
117	Female	Yes	34+	Married/Cohabited	Primary education	Urban	Rich	Morogoro	2323	41	263.80792
117	Male	Yes	34+	Married/Cohabited	Secondary education and more	Urban	Rich	Dodoma	1936	116	74.839249
118	Male	Yes	18 - 24	Married/Cohabited	Primary education	Rural	Middle	Dodoma	3038	135	64.20755
118	Male	Yes	25 - 34	Married/Cohabited	Primary education	Rural	Rich	Dodoma	3038	135	64.20755
118	Female	Yes	25 - 34	Married/Cohabited	Primary education	Rural	Rich	Dodoma	3038	135	64.20755
118	Female	Yes	25 - 34	Married/Cohabited	Primary education	Rural	Rich	Dodoma	3038	135	64.20755
118	Male	Yes	25 - 34	Married/Cohabited	Primary education	Rural	Middle	Dodoma	3038	135	64.20755
118	Female	Yes	25 - 34	Married/Cohabited	Primary education	Rural	Rich	Dodoma	3038	135	64.20755
118	Male	Yes	18 - 24	Others	Secondary education and more	Rural	Poor	Dodoma	3038	135	64.20755
119	Female	Yes	25 - 34	Married/Cohabited	Secondary education and more	Urban	Rich	Dodoma	1936	67	129.57243
119	Female	Yes	25 - 34	Married/Cohabited	Primary education	Urban	Rich	Dodoma	1936	67	129.57243
119	Female	Yes	34+	Married/Cohabited	Secondary education and more	Urban	Rich	Dodoma	1936	158	54.945271
119	Male	Yes	18 - 24	Married/Cohabited	Secondary education and more	Urban	Rich	Dodoma	1936	67	129.57243
119	Male	Yes	18 - 24	Married/Cohabited	Primary education	Urban	Rich	Dodoma	1936	158	54.945271
119	Female	Yes	25 - 34	Others	Secondary education and more	Urban	Rich	Dodoma	1936	158	54.945271
119	Male	No	34+	Married/Cohabited	Primary education	Urban	Middle	Dodoma	1936	67	129.57243
119	Female	Yes	34+	Married/Cohabited	Primary education	Urban	Rich	Dodoma	1936	158	54.945271
119	Female	Yes	18 - 24	Married/Cohabited	Primary education	Urban	Rich	Dodoma	1936	158	54.945271
119	Male	No	25 - 34	Married/Cohabited	Primary education	Urban	Rich	Dodoma	1936	158	54.945271
119	Male	Yes	25 - 34	Married/Cohabited	Secondary education and more	Urban	Rich	Dodoma	1936	158	54.945271
120	Female	Yes	34+	Married/Cohabited	Primary education	Urban	Rich	Iringa	761	109	93.318352
120	Male	Yes	34+	Married/Cohabited	Primary education	Urban	Rich	Iringa	761	109	93.318352
120	Female	Yes	34+	Married/Cohabited	Primary education	Urban	Rich	Iringa	761	109	93.318352
120	Male	No	18 - 24	Others	Secondary education and more	Urban	Rich	Iringa	761	109	93.318352
120	Male	Yes	34+	Married/Cohabited	Primary education	Urban	Middle	Iringa	761	109	93.318352
121	Male	Yes	25 - 34	Married/Cohabited	Primary education	Rural	Middle	Kagera	3564	179	33.220013
121	Male	No	25 - 34	Married/Cohabited	Secondary education and more	Urban	Rich	Dar Es Salaam	4046	109	107.08327
121	Male	No	34+	Married/Cohabited	Primary education	Urban	Rich	Dar Es Salaam	4046	173	67.468651
121	Male	Yes	25 - 34	Married/Cohabited	Primary education	Urban	Middle	Dar Es Salaam	4046	173	67.468651
121	Male	Yes	25 - 34	Married/Cohabited	Primary education	Rural	Middle	Kagera	3564	179	33.220013
121	Female	Yes	34+	Married/Cohabited	Primary education	Urban	Rich	Dar Es Salaam	4046	173	67.468651
121	Male	Yes	34+	Married/Cohabited	Primary education	Urban	Rich	Dar Es Salaam	4046	173	67.468651
121	Male	Yes	25 - 34	Married/Cohabited	Primary education	Urban	Rich	Dar Es Salaam	4046	109	107.08327
121	Male	Yes	34+	Married/Cohabited	Primary education	Urban	Rich	Dar Es Salaam	4046	109	107.08327
121	Female	Yes	18 - 24	Married/Cohabited	Primary education	Rural	Middle	Kagera	3564	179	33.220013
121	Male	Yes	34+	Married/Cohabited	Primary education	Urban	Rich	Dar Es Salaam	4046	109	107.08327
121	Male	Yes	25 - 34	Married/Cohabited	Primary education	Urban	Rich	Dar Es Salaam	4046	173	67.468651
121	Female	Yes	25 - 34	Married/Cohabited	Primary education	Urban	Rich	Dar Es Salaam	4046	173	67.468651
121	Male	No	34+	Married/Cohabited	Primary education	Urban	Middle	Dar Es Salaam	4046	109	107.08327
121	Male	Yes	34+	Married/Cohabited	Primary education	Urban	Rich	Dar Es Salaam	4046	173	67.468651
121	Female	No	25 - 34	Married/Cohabited	Primary education	Urban	Rich	Dar Es Salaam	4046	109	107.08327
121	Male	Yes	25 - 34	Married/Cohabited	Primary education	Rural	Middle	Kagera	3564	179	33.220013
121	Female	Yes	34+	Married/Cohabited	Primary education	Urban	Rich	Dar Es Salaam	4046	109	107.08327
121	Female	Yes	34+	Married/Cohabited	Primary education	Rural	Rich	Kagera	3564	179	33.220013
121	Female	Yes	34+	Married/Cohabited	Primary education	Urban	Rich	Dar Es Salaam	4046	173	67.468651
121	Male	Yes	25 - 34	Married/Cohabited	Primary education	Rural	Middle	Kagera	3564	179	33.220013
121	Female	Yes	25 - 34	Others	Secondary education and more	Urban	Rich	Dar Es Salaam	4046	109	107.08327
121	Female	Yes	25 - 34	Married/Cohabited	Primary education	Rural	Middle	Kagera	3564	179	33.220013
122	Male	Yes	25 - 34	Married/Cohabited	No formal education	Rural	Middle	Morogoro	2915	104	106.51655
122	Male	Yes	18 - 24	Married/Cohabited	Primary education	Rural	Middle	Morogoro	2915	104	106.51655
122	Male	Yes	25 - 34	Married/Cohabited	Primary education	Rural	Middle	Morogoro	2915	104	106.51655
122	Male	Yes	25 - 34	Married/Cohabited	Primary education	Rural	Middle	Morogoro	2915	104	106.51655
122	Male	Yes	25 - 34	Married/Cohabited	No formal education	Rural	Middle	Morogoro	2915	104	106.51655
122	Female	Yes	25 - 34	Married/Cohabited	No formal education	Rural	Middle	Morogoro	2915	104	106.51655
122	Female	Yes	18 - 24	Married/Cohabited	No formal education	Rural	Middle	Morogoro	2915	104	106.51655
122	Male	Yes	18 - 24	Married/Cohabited	No formal education	Rural	Poor	Morogoro	2915	104	106.51655
123	Male	Yes	25 - 34	Married/Cohabited	Secondary education and more	Urban	Middle	Songwe	652	87	95.400383
123	Male	No	18 - 24	Others	Secondary education and more	Urban	Rich	Songwe	652	87	95.400383
123	Female	No	25 - 34	Married/Cohabited	Primary education	Urban	Middle	Songwe	652	87	95.400383
123	Male	No	34+	Married/Cohabited	Primary education	Urban	Middle	Songwe	652	87	95.400383
123	Male	Yes	25 - 34	Married/Cohabited	Primary education	Urban	Rich	Songwe	652	87	95.400383
123	Male	Yes	34+	Married/Cohabited	Primary education	Urban	Rich	Songwe	652	87	95.400383
123	Female	No	25 - 34	Married/Cohabited	No formal education	Urban	Middle	Songwe	652	87	95.400383
123	Male	No	25 - 34	Married/Cohabited	Primary education	Urban	Rich	Songwe	652	87	95.400383
124	Female	Yes	34+	Married/Cohabited	Primary education	Urban	Rich	Dar Es Salaam	3456	297	38.916233
124	Male	No	25 - 34	Married/Cohabited	Secondary education and more	Urban	Rich	Dar Es Salaam	3456	297	38.916233
124	Male	Yes	18 - 24	Others	Secondary education and more	Urban	Rich	Dar Es Salaam	3456	297	38.916233
124	Male	No	18 - 24	Others	Secondary education and more	Urban	Rich	Dar Es Salaam	3456	297	38.916233
124	Female	No	25 - 34	Married/Cohabited	Primary education	Urban	Rich	Dar Es Salaam	3456	297	38.916233
124	Female	No	25 - 34	Married/Cohabited	Primary education	Urban	Rich	Dar Es Salaam	3456	297	38.916233
124	Female	Yes	25 - 34	Married/Cohabited	Primary education	Urban	Rich	Dar Es Salaam	3456	297	38.916233
124	Female	No	25 - 34	Married/Cohabited	Secondary education and more	Urban	Rich	Dar Es Salaam	3456	297	38.916233
124	Male	Yes	25 - 34	Married/Cohabited	No formal education	Urban	Rich	Dar Es Salaam	3456	297	38.916233
125	Male	Yes	25 - 34	Married/Cohabited	Primary education	Urban	Rich	Geita	643	170	30.972641
125	Male	Yes	25 - 34	Married/Cohabited	Primary education	Urban	Rich	Geita	643	170	30.972641
125	Male	Yes	34+	Married/Cohabited	Primary education	Urban	Rich	Geita	643	170	30.972641
125	Male	Yes	18 - 24	Married/Cohabited	Primary education	Urban	Rich	Geita	643	170	30.972641
125	Female	Yes	25 - 34	Married/Cohabited	Primary education	Urban	Rich	Geita	643	170	30.972641
125	Female	Yes	34+	Married/Cohabited	Primary education	Urban	Rich	Geita	643	170	30.972641
125	Male	Yes	18 - 24	Married/Cohabited	Primary education	Urban	Rich	Geita	643	170	30.972641
125	Male	Yes	34+	Married/Cohabited	Primary education	Urban	Rich	Geita	643	170	30.972641
126	Male	Yes	34+	Married/Cohabited	No formal education	Rural	Poor	Mtwara	3266	87	129.91048
126	Female	Yes	25 - 34	Married/Cohabited	Primary education	Rural	Rich	Mtwara	3266	87	129.91048
126	Male	Yes	34+	Married/Cohabited	Primary education	Rural	Poor	Mtwara	3266	87	129.91048
126	Male	Yes	34+	Married/Cohabited	Primary education	Rural	Poor	Mtwara	3266	87	129.91048
126	Male	No	18 - 24	Married/Cohabited	Primary education	Rural	Poor	Mtwara	3266	87	129.91048
126	Female	Yes	18 - 24	Married/Cohabited	Primary education	Rural	Poor	Mtwara	3266	87	129.91048
127	Female	Yes	25 - 34	Married/Cohabited	Primary education	Rural	Poor	Shinyanga	2469	201	34.410587
127	Male	Yes	34+	Married/Cohabited	Primary education	Rural	Middle	Shinyanga	2469	201	34.410587
127	Male	Yes	18 - 24	Others	Secondary education and more	Rural	Poor	Shinyanga	2469	201	34.410587
127	Female	Yes	34+	Married/Cohabited	Primary education	Rural	Middle	Shinyanga	2469	201	34.410587
127	Male	Yes	34+	Married/Cohabited	Secondary education and more	Rural	Poor	Shinyanga	2469	201	34.410587
127	Male	Yes	18 - 24	Others	Secondary education and more	Rural	Poor	Shinyanga	2469	201	34.410587
127	Female	Yes	25 - 34	Married/Cohabited	Secondary education and more	Rural	Middle	Shinyanga	2469	201	34.410587
127	Female	Yes	18 - 24	Married/Cohabited	Primary education	Rural	Middle	Shinyanga	2469	201	34.410587
127	Female	Yes	34+	Married/Cohabited	Primary education	Rural	Middle	Shinyanga	2469	201	34.410587
127	Male	Yes	34+	Married/Cohabited	Primary education	Rural	Poor	Shinyanga	2469	201	34.410587
127	Female	Yes	34+	Married/Cohabited	Primary education	Rural	Poor	Shinyanga	2469	201	34.410587
127	Female	Yes	25 - 34	Married/Cohabited	Primary education	Rural	Poor	Shinyanga	2469	201	34.410587
127	Male	Yes	25 - 34	Married/Cohabited	Secondary education and more	Rural	Middle	Shinyanga	2469	201	34.410587
127	Female	Yes	34+	Married/Cohabited	Secondary education and more	Rural	Poor	Shinyanga	2469	201	34.410587
128	Female	No	25 - 34	Married/Cohabited	Secondary education and more	Urban	Rich	Tabora	682	80	66.736366
128	Female	Yes	34+	Married/Cohabited	Primary education	Urban	Rich	Tabora	682	80	66.736366
128	Female	No	25 - 34	Married/Cohabited	Primary education	Urban	Rich	Tabora	682	80	66.736366
128	Female	No	34+	Married/Cohabited	Primary education	Urban	Rich	Tabora	682	80	66.736366
128	Male	Yes	25 - 34	Married/Cohabited	Secondary education and more	Urban	Rich	Tabora	682	80	66.736366
128	Male	Yes	25 - 34	Married/Cohabited	Secondary education and more	Urban	Rich	Tabora	682	80	66.736366
128	Male	Yes	34+	Others	Secondary education and more	Urban	Rich	Tabora	682	80	66.736366
128	Male	Yes	25 - 34	Married/Cohabited	Secondary education and more	Urban	Rich	Tabora	682	80	66.736366
128	Female	No	25 - 34	Married/Cohabited	Secondary education and more	Urban	Rich	Tabora	682	80	66.736366
129	Female	Yes	34+	Others	Primary education	Urban	Middle	Shinyanga	1179	132	51.446968
129	Male	Yes	34+	Others	Primary education	Urban	Middle	Shinyanga	1179	132	51.446968
129	Female	Yes	25 - 34	Married/Cohabited	Primary education	Urban	Middle	Shinyanga	1179	132	51.446968
129	Female	Yes	25 - 34	Married/Cohabited	No formal education	Urban	Middle	Shinyanga	1179	132	51.446968
129	Male	Yes	34+	Married/Cohabited	Primary education	Urban	Middle	Shinyanga	1179	132	51.446968
129	Female	Yes	34+	Married/Cohabited	No formal education	Urban	Middle	Shinyanga	1179	132	51.446968
129	Female	Yes	18 - 24	Others	Primary education	Urban	Middle	Shinyanga	1179	132	51.446968
129	Male	Yes	25 - 34	Married/Cohabited	No formal education	Urban	Middle	Shinyanga	1179	132	51.446968
129	Female	Yes	34+	Married/Cohabited	Primary education	Urban	Middle	Shinyanga	1179	132	51.446968
129	Female	Yes	34+	Married/Cohabited	Primary education	Urban	Poor	Shinyanga	1179	132	51.446968
130	Male	Yes	25 - 34	Married/Cohabited	Primary education	Rural	Middle	Lindi	2246	637	20.315916
130	Male	No	25 - 34	Others	No formal education	Rural	Middle	Lindi	2246	637	20.315916
130	Male	Yes	18 - 24	Married/Cohabited	Secondary education and more	Rural	Middle	Lindi	2246	637	20.315916
130	Male	Yes	34+	Married/Cohabited	Primary education	Rural	Rich	Lindi	2246	637	20.315916
130	Male	Yes	18 - 24	Others	Primary education	Rural	Rich	Lindi	2246	637	20.315916
130	Female	Yes	34+	Others	Primary education	Rural	Middle	Lindi	2246	637	20.315916
130	Female	Yes	34+	Married/Cohabited	Primary education	Rural	Middle	Lindi	2246	637	20.315916
130	Male	Yes	25 - 34	Married/Cohabited	Secondary education and more	Rural	Rich	Lindi	2246	637	20.315916
130	Male	Yes	34+	Others	Primary education	Rural	Middle	Lindi	2246	637	20.315916
130	Male	Yes	25 - 34	Married/Cohabited	Secondary education and more	Rural	Rich	Lindi	2246	637	20.315916
131	Female	Yes	25 - 34	Married/Cohabited	No formal education	Rural	Poor	Mwanza	3273	130	31.95503
131	Female	Yes	34+	Others	Primary education	Rural	Poor	Mwanza	3273	130	31.95503
131	Male	Yes	25 - 34	Married/Cohabited	Primary education	Rural	Poor	Mwanza	3273	130	31.95503
131	Male	Yes	34+	Married/Cohabited	Primary education	Rural	Middle	Mwanza	3273	130	31.95503
131	Male	Yes	34+	Married/Cohabited	Primary education	Rural	Middle	Mwanza	3273	130	31.95503
131	Male	Yes	25 - 34	Married/Cohabited	Primary education	Rural	Poor	Mwanza	3273	130	31.95503
131	Female	Yes	34+	Others	Primary education	Rural	Poor	Mwanza	3273	130	31.95503
131	Female	No	34+	Married/Cohabited	No formal education	Rural	Middle	Mwanza	3273	130	31.95503
131	Male	Yes	34+	Others	Primary education	Rural	Poor	Mwanza	3273	130	31.95503
131	Female	Yes	25 - 34	Married/Cohabited	No formal education	Rural	Middle	Mwanza	3273	130	31.95503
131	Male	No	34+	Married/Cohabited	Primary education	Rural	Rich	Mwanza	3273	130	31.95503
131	Female	Yes	34+	Others	Primary education	Rural	Poor	Mwanza	3273	130	31.95503
132	Male	Yes	34+	Others	No formal education	Rural	Middle	Mtwara	3266	92	122.85013
132	Female	Yes	25 - 34	Married/Cohabited	Secondary education and more	Rural	Rich	Mtwara	3266	92	122.85013
132	Male	Yes	34+	Married/Cohabited	Primary education	Rural	Middle	Mtwara	3266	92	122.85013
132	Female	Yes	18 - 24	Married/Cohabited	Primary education	Rural	Middle	Mtwara	3266	92	122.85013
132	Male	Yes	34+	Married/Cohabited	No formal education	Rural	Middle	Mtwara	3266	92	122.85013
132	Male	Yes	18 - 24	Married/Cohabited	Secondary education and more	Rural	Middle	Mtwara	3266	92	122.85013
132	Male	Yes	18 - 24	Married/Cohabited	Secondary education and more	Rural	Middle	Mtwara	3266	92	122.85013
133	Female	Yes	34+	Others	Primary education	Urban	Middle	Dodoma	1936	143	60.708763
133	Female	Yes	18 - 24	Others	Secondary education and more	Urban	Middle	Dodoma	1936	143	60.708763
133	Female	Yes	25 - 34	Others	Primary education	Urban	Middle	Dodoma	1936	143	60.708763
133	Female	Yes	25 - 34	Married/Cohabited	Primary education	Urban	Rich	Dodoma	1936	143	60.708763
133	Female	Yes	18 - 24	Married/Cohabited	Secondary education and more	Urban	Rich	Dodoma	1936	143	60.708763
133	Female	Yes	25 - 34	Others	Primary education	Urban	Middle	Dodoma	1936	143	60.708763
133	Male	Yes	18 - 24	Married/Cohabited	Primary education	Urban	Middle	Dodoma	1936	143	60.708763
133	Female	Yes	25 - 34	Married/Cohabited	Primary education	Urban	Rich	Dodoma	1936	143	60.708763
133	Male	Yes	18 - 24	Others	Secondary education and more	Urban	Rich	Dodoma	1936	143	60.708763
134	Female	Yes	18 - 24	Married/Cohabited	Primary education	Rural	Poor	Dodoma	3038	119	72.840492
134	Male	Yes	18 - 24	Married/Cohabited	Primary education	Rural	Poor	Dodoma	3038	119	72.840492
134	Male	Yes	18 - 24	Married/Cohabited	Primary education	Rural	Poor	Dodoma	3038	119	72.840492
134	Male	Yes	25 - 34	Married/Cohabited	Primary education	Rural	Poor	Dodoma	3038	119	72.840492
134	Female	Yes	34+	Married/Cohabited	No formal education	Rural	Poor	Dodoma	3038	119	72.840492
134	Female	Yes	34+	Married/Cohabited	No formal education	Rural	Poor	Dodoma	3038	119	72.840492
134	Female	Yes	34+	Married/Cohabited	Primary education	Rural	Poor	Dodoma	3038	119	72.840492
134	Male	Yes	25 - 34	Married/Cohabited	No formal education	Rural	Poor	Dodoma	3038	119	72.840492
134	Male	Yes	18 - 24	Married/Cohabited	Primary education	Rural	Poor	Dodoma	3038	119	72.840492
135	Female	Yes	25 - 34	Married/Cohabited	Secondary education and more	Rural	Rich	Mbeya	2735	54	164.32475
135	Male	Yes	25 - 34	Married/Cohabited	Primary education	Urban	Rich	Mbeya	1606	93	93.32975
135	Female	Yes	25 - 34	Married/Cohabited	Primary education	Rural	Rich	Mbeya	2735	54	164.32475
135	Male	Yes	25 - 34	Married/Cohabited	Secondary education and more	Rural	Rich	Mbeya	2735	54	164.32475
135	Male	Yes	34+	Married/Cohabited	Primary education	Rural	Rich	Mbeya	2735	54	164.32475
135	Male	Yes	25 - 34	Married/Cohabited	Secondary education and more	Urban	Rich	Mbeya	1606	93	93.32975
135	Male	Yes	34+	Married/Cohabited	Primary education	Rural	Rich	Mbeya	2735	54	164.32475
135	Female	Yes	25 - 34	Married/Cohabited	Primary education	Urban	Rich	Mbeya	1606	93	93.32975
135	Female	Yes	25 - 34	Married/Cohabited	Secondary education and more	Rural	Rich	Mbeya	2735	54	164.32475
135	Female	Yes	25 - 34	Married/Cohabited	Secondary education and more	Rural	Rich	Mbeya	2735	54	164.32475
135	Male	Yes	34+	Married/Cohabited	Primary education	Rural	Rich	Mbeya	2735	54	164.32475
135	Male	Yes	25 - 34	Married/Cohabited	Primary education	Urban	Middle	Mbeya	1606	93	93.32975
135	Male	Yes	34+	Married/Cohabited	Primary education	Urban	Middle	Mbeya	1606	93	93.32975
135	Male	Yes	34+	Married/Cohabited	Secondary education and more	Urban	Rich	Mbeya	1606	93	93.32975
135	Female	Yes	25 - 34	Married/Cohabited	Primary education	Urban	Rich	Mbeya	1606	93	93.32975
135	Male	Yes	25 - 34	Married/Cohabited	Secondary education and more	Rural	Rich	Mbeya	2735	54	164.32475
135	Female	Yes	25 - 34	Married/Cohabited	Primary education	Urban	Middle	Mbeya	1606	93	93.32975
135	Male	Yes	34+	Married/Cohabited	Primary education	Urban	Rich	Mbeya	1606	93	93.32975
135	Female	Yes	25 - 34	Married/Cohabited	Secondary education and more	Rural	Rich	Mbeya	2735	54	164.32475
136	Male	Yes	34+	Married/Cohabited	No formal education	Rural	Middle	Simiyu	2531	302	9.2155781
136	Female	No	25 - 34	Married/Cohabited	No formal education	Rural	Poor	Simiyu	2531	302	9.2155781
136	Male	No	25 - 34	Married/Cohabited	No formal education	Rural	Poor	Simiyu	2531	302	9.2155781
136	Female	No	34+	Others	Primary education	Rural	Middle	Simiyu	2531	302	9.2155781
136	Male	No	34+	Married/Cohabited	No formal education	Rural	Poor	Simiyu	2531	302	9.2155781
136	Male	Yes	34+	Married/Cohabited	Primary education	Rural	Middle	Simiyu	2531	302	9.2155781
136	Male	Yes	34+	Married/Cohabited	No formal education	Rural	Middle	Simiyu	2531	302	9.2155781
136	Male	Yes	18 - 24	Married/Cohabited	Primary education	Rural	Poor	Simiyu	2531	302	9.2155781
136	Female	Yes	34+	Married/Cohabited	Primary education	Rural	Middle	Simiyu	2531	302	9.2155781
136	Male	Yes	34+	Married/Cohabited	Primary education	Rural	Middle	Simiyu	2531	302	9.2155781
137	Male	Yes	34+	Married/Cohabited	Primary education	Rural	Middle	Lindi	2246	71	182.27097
137	Female	Yes	25 - 34	Married/Cohabited	Primary education	Rural	Poor	Lindi	2246	71	182.27097
137	Female	Yes	34+	Married/Cohabited	Primary education	Rural	Middle	Lindi	2246	71	182.27097
137	Male	Yes	34+	Married/Cohabited	Primary education	Rural	Middle	Lindi	2246	71	182.27097
137	Female	Yes	34+	Married/Cohabited	Primary education	Rural	Middle	Lindi	2246	71	182.27097
137	Female	Yes	25 - 34	Married/Cohabited	Primary education	Rural	Middle	Lindi	2246	71	182.27097
137	Female	Yes	25 - 34	Married/Cohabited	Primary education	Rural	Middle	Lindi	2246	71	182.27097
137	Female	Yes	34+	Married/Cohabited	Primary education	Rural	Middle	Lindi	2246	71	182.27097
137	Male	Yes	18 - 24	Married/Cohabited	Secondary education and more	Rural	Rich	Lindi	2246	71	182.27097
137	Male	Yes	34+	Married/Cohabited	Primary education	Rural	Middle	Lindi	2246	71	182.27097
138	Male	Yes	25 - 34	Married/Cohabited	No formal education	Rural	Poor	Dodoma	3038	172	50.395458
138	Male	Yes	34+	Married/Cohabited	No formal education	Rural	Poor	Dodoma	3038	172	50.395458
138	Male	Yes	34+	Married/Cohabited	Primary education	Rural	Poor	Dodoma	3038	172	50.395458
138	Female	Yes	34+	Married/Cohabited	No formal education	Rural	Poor	Dodoma	3038	172	50.395458
138	Male	Yes	25 - 34	Married/Cohabited	Primary education	Rural	Poor	Dodoma	3038	172	50.395458
138	Female	Yes	18 - 24	Married/Cohabited	No formal education	Rural	Poor	Dodoma	3038	172	50.395458
139	Male	Yes	25 - 34	Married/Cohabited	Secondary education and more	Rural	Middle	Mtwara	3266	136	83.1045
139	Male	Yes	34+	Married/Cohabited	Primary education	Rural	Middle	Mtwara	3266	136	83.1045
139	Female	Yes	34+	Married/Cohabited	Primary education	Rural	Middle	Mtwara	3266	136	83.1045
139	Male	Yes	34+	Married/Cohabited	Primary education	Rural	Middle	Mtwara	3266	136	83.1045
139	Female	Yes	18 - 24	Married/Cohabited	Primary education	Rural	Poor	Mtwara	3266	136	83.1045
139	Female	Yes	34+	Married/Cohabited	Primary education	Rural	Middle	Mtwara	3266	136	83.1045
139	Female	Yes	18 - 24	Married/Cohabited	Primary education	Rural	Poor	Mtwara	3266	136	83.1045
139	Male	No	34+	Married/Cohabited	Primary education	Rural	Middle	Mtwara	3266	136	83.1045
139	Female	Yes	25 - 34	Others	Primary education	Rural	Middle	Mtwara	3266	136	83.1045
140	Male	Yes	18 - 24	Married/Cohabited	Primary education	Rural	Poor	Mara	2324	132	35.925407
140	Female	Yes	34+	Others	No formal education	Rural	Poor	Mara	2324	132	35.925407
140	Male	Yes	34+	Married/Cohabited	Primary education	Rural	Middle	Mara	2324	132	35.925407
140	Male	Yes	34+	Married/Cohabited	Primary education	Rural	Middle	Mara	2324	132	35.925407
140	Male	Yes	25 - 34	Married/Cohabited	Primary education	Rural	Middle	Mara	2324	132	35.925407
140	Male	Yes	25 - 34	Married/Cohabited	Primary education	Rural	Middle	Mara	2324	132	35.925407
140	Female	No	34+	Others	Primary education	Rural	Poor	Mara	2324	132	35.925407
140	Male	Yes	34+	Others	Primary education	Rural	Poor	Mara	2324	132	35.925407
140	Female	Yes	25 - 34	Married/Cohabited	Primary education	Rural	Middle	Mara	2324	132	35.925407
140	Male	Yes	18 - 24	Married/Cohabited	Secondary education and more	Rural	Middle	Mara	2324	132	35.925407
141	Male	Yes	25 - 34	Married/Cohabited	Primary education	Rural	Poor	Songwe	1392	133	59.074409
141	Female	No	25 - 34	Married/Cohabited	Primary education	Rural	Middle	Songwe	1392	133	59.074409
141	Male	Yes	25 - 34	Married/Cohabited	Secondary education and more	Rural	Rich	Songwe	1392	133	59.074409
141	Female	Yes	34+	Married/Cohabited	Secondary education and more	Rural	Poor	Songwe	1392	133	59.074409
141	Male	Yes	25 - 34	Married/Cohabited	Primary education	Rural	Poor	Songwe	1392	133	59.074409
141	Male	Yes	25 - 34	Married/Cohabited	Primary education	Rural	Poor	Songwe	1392	133	59.074409
141	Male	Yes	25 - 34	Married/Cohabited	Primary education	Rural	Poor	Songwe	1392	133	59.074409
141	Male	Yes	34+	Married/Cohabited	Primary education	Rural	Middle	Songwe	1392	466	16.860292
141	Female	Yes	34+	Married/Cohabited	No formal education	Rural	Poor	Songwe	1392	133	59.074409
141	Male	Yes	25 - 34	Married/Cohabited	Primary education	Rural	Rich	Songwe	1392	466	16.860292
141	Female	Yes	34+	Others	Primary education	Rural	Middle	Songwe	1392	466	16.860292
141	Female	Yes	25 - 34	Married/Cohabited	Primary education	Rural	Poor	Songwe	1392	133	59.074409
141	Male	Yes	25 - 34	Married/Cohabited	Primary education	Rural	Poor	Songwe	1392	133	59.074409
141	Female	Yes	34+	Married/Cohabited	Primary education	Rural	Middle	Songwe	1392	466	16.860292
141	Female	Yes	18 - 24	Married/Cohabited	Primary education	Rural	Middle	Songwe	1392	466	16.860292
141	Male	Yes	18 - 24	Married/Cohabited	Primary education	Rural	Middle	Songwe	1392	466	16.860292
141	Female	Yes	18 - 24	Married/Cohabited	Primary education	Rural	Middle	Songwe	1392	466	16.860292
141	Male	Yes	25 - 34	Married/Cohabited	Primary education	Rural	Rich	Songwe	1392	133	59.074409
142	Female	Yes	18 - 24	Married/Cohabited	Primary education	Rural	Middle	Mtwara	3266	731	15.461303
142	Female	Yes	25 - 34	Others	Primary education	Rural	Middle	Mtwara	3266	731	15.461303
142	Male	Yes	25 - 34	Married/Cohabited	Primary education	Rural	Middle	Mtwara	3266	731	15.461303
142	Female	Yes	25 - 34	Married/Cohabited	Secondary education and more	Rural	Middle	Mtwara	3266	731	15.461303
142	Female	Yes	25 - 34	Married/Cohabited	Primary education	Rural	Middle	Mtwara	3266	731	15.461303
142	Male	Yes	25 - 34	Married/Cohabited	Primary education	Rural	Middle	Mtwara	3266	731	15.461303
142	Female	Yes	34+	Married/Cohabited	Primary education	Rural	Middle	Mtwara	3266	731	15.461303
143	Male	Yes	18 - 24	Married/Cohabited	Primary education	Urban	Rich	Songwe	652	97	85.565292
143	Female	Yes	18 - 24	Married/Cohabited	Secondary education and more	Urban	Middle	Songwe	652	97	85.565292
143	Male	Yes	25 - 34	Married/Cohabited	Secondary education and more	Urban	Rich	Songwe	652	97	85.565292
143	Female	Yes	34+	Married/Cohabited	Primary education	Urban	Middle	Songwe	652	97	85.565292
143	Male	Yes	18 - 24	Married/Cohabited	Primary education	Urban	Middle	Songwe	652	97	85.565292
143	Female	Yes	34+	Married/Cohabited	Primary education	Urban	Poor	Songwe	652	97	85.565292
143	Female	Yes	25 - 34	Married/Cohabited	Secondary education and more	Urban	Rich	Songwe	652	97	85.565292
143	Female	Yes	25 - 34	Married/Cohabited	Secondary education and more	Urban	Rich	Songwe	652	97	85.565292
143	Male	Yes	25 - 34	Married/Cohabited	Primary education	Urban	Middle	Songwe	652	97	85.565292
143	Female	Yes	25 - 34	Married/Cohabited	Primary education	Urban	Middle	Songwe	652	97	85.565292
143	Male	Yes	25 - 34	Married/Cohabited	Secondary education and more	Urban	Rich	Songwe	652	97	85.565292
144	Male	Yes	25 - 34	Others	Primary education	Rural	Rich	Tabora	3524	183	29.138762
144	Male	Yes	25 - 34	Married/Cohabited	Secondary education and more	Rural	Rich	Tabora	3524	183	29.138762
144	Male	Yes	25 - 34	Married/Cohabited	Secondary education and more	Rural	Rich	Tabora	3524	183	29.138762
144	Female	Yes	34+	Others	Primary education	Rural	Middle	Tabora	3524	183	29.138762
144	Female	Yes	34+	Married/Cohabited	Primary education	Rural	Rich	Tabora	3524	183	29.138762
144	Female	No	34+	Others	No formal education	Rural	Poor	Tabora	3524	183	29.138762
144	Female	Yes	34+	Others	No formal education	Rural	Rich	Tabora	3524	183	29.138762
145	Female	Yes	34+	Married/Cohabited	Primary education	Rural	Poor	Shinyanga	2469	64	108.07075
145	Female	No	18 - 24	Married/Cohabited	Primary education	Rural	Middle	Shinyanga	2469	64	108.07075
145	Male	Yes	18 - 24	Married/Cohabited	Primary education	Rural	Poor	Shinyanga	2469	64	108.07075
145	Male	No	25 - 34	Married/Cohabited	Primary education	Rural	Poor	Shinyanga	2469	64	108.07075
145	Male	No	25 - 34	Married/Cohabited	No formal education	Rural	Poor	Shinyanga	2469	64	108.07075
145	Female	Yes	18 - 24	Married/Cohabited	Primary education	Rural	Poor	Shinyanga	2469	64	108.07075
145	Female	Yes	34+	Married/Cohabited	No formal education	Rural	Poor	Shinyanga	2469	64	108.07075
145	Male	Yes	18 - 24	Married/Cohabited	No formal education	Rural	Poor	Shinyanga	2469	64	108.07075
145	Female	Yes	18 - 24	Married/Cohabited	Primary education	Rural	Middle	Shinyanga	2469	64	108.07075
146	Female	Yes	34+	Married/Cohabited	Primary education	Urban	Middle	Tanga	1780	153	63.780468
146	Female	Yes	34+	Married/Cohabited	Primary education	Urban	Middle	Tanga	1780	153	63.780468
146	Female	Yes	18 - 24	Others	Secondary education and more	Urban	Middle	Tanga	1780	153	63.780468
146	Female	No	18 - 24	Married/Cohabited	Primary education	Urban	Middle	Tanga	1780	153	63.780468
146	Male	Yes	18 - 24	Married/Cohabited	Primary education	Urban	Middle	Tanga	1780	153	63.780468
146	Female	Yes	34+	Married/Cohabited	Primary education	Urban	Middle	Tanga	1780	153	63.780468
146	Female	Yes	34+	Married/Cohabited	Primary education	Urban	Rich	Tanga	1780	153	63.780468
146	Female	No	34+	Married/Cohabited	Primary education	Urban	Middle	Tanga	1780	153	63.780468
146	Male	No	18 - 24	Others	Primary education	Urban	Middle	Tanga	1780	153	63.780468
147	Male	Yes	25 - 34	Married/Cohabited	Primary education	Rural	Rich	Kagera	3564	100	59.463825
147	Male	Yes	25 - 34	Married/Cohabited	Primary education	Rural	Rich	Kagera	3564	100	59.463825
147	Female	Yes	25 - 34	Married/Cohabited	Primary education	Rural	Middle	Kagera	3564	100	59.463825
147	Female	Yes	34+	Married/Cohabited	Primary education	Rural	Middle	Kagera	3564	100	59.463825
147	Male	Yes	34+	Married/Cohabited	Primary education	Rural	Rich	Kagera	3564	100	59.463825
147	Female	Yes	25 - 34	Married/Cohabited	Primary education	Rural	Rich	Kagera	3564	100	59.463825
147	Male	Yes	34+	Married/Cohabited	Primary education	Rural	Rich	Kagera	3564	100	59.463825
147	Female	Yes	34+	Married/Cohabited	Primary education	Rural	Middle	Kagera	3564	100	59.463825
148	Female	No	25 - 34	Others	Primary education	Urban	Rich	Tanga	1780	86	113.4699
148	Male	No	25 - 34	Others	Secondary education and more	Urban	Rich	Tanga	1780	86	113.4699
148	Female	Yes	25 - 34	Others	Secondary education and more	Urban	Rich	Tanga	1780	86	113.4699
148	Female	Yes	34+	Married/Cohabited	No formal education	Urban	Middle	Tanga	1780	86	113.4699
148	Male	Yes	25 - 34	Married/Cohabited	Primary education	Urban	Rich	Tanga	1780	86	113.4699
148	Female	Yes	34+	Married/Cohabited	Secondary education and more	Urban	Rich	Tanga	1780	86	113.4699
148	Male	Yes	25 - 34	Married/Cohabited	Primary education	Urban	Rich	Tanga	1780	86	113.4699
148	Male	Yes	25 - 34	Married/Cohabited	Primary education	Urban	Middle	Tanga	1780	86	113.4699
149	Male	Yes	18 - 24	Married/Cohabited	Primary education	Rural	Middle	Lindi	2246	351	36.869625
149	Female	No	25 - 34	Married/Cohabited	No formal education	Rural	Poor	Lindi	2246	351	36.869625
149	Female	Yes	25 - 34	Married/Cohabited	No formal education	Rural	Poor	Lindi	2246	351	36.869625
149	Female	Yes	18 - 24	Married/Cohabited	No formal education	Rural	Poor	Lindi	2246	351	36.869625
149	Female	Yes	34+	Others	No formal education	Rural	Poor	Lindi	2246	351	36.869625
149	Male	Yes	18 - 24	Married/Cohabited	Primary education	Rural	Poor	Lindi	2246	351	36.869625
149	Female	Yes	25 - 34	Married/Cohabited	No formal education	Rural	Poor	Lindi	2246	351	36.869625
149	Female	Yes	25 - 34	Married/Cohabited	Primary education	Rural	Poor	Lindi	2246	351	36.869625
149	Male	No	34+	Married/Cohabited	Primary education	Rural	Poor	Lindi	2246	351	36.869625
150	Male	Yes	18 - 24	Married/Cohabited	Primary education	Rural	Middle	Dodoma	3038	207	41.874489
150	Female	Yes	34+	Married/Cohabited	Primary education	Rural	Middle	Dodoma	3038	207	41.874489
150	Female	Yes	25 - 34	Married/Cohabited	Primary education	Rural	Middle	Dodoma	3038	207	41.874489
150	Female	Yes	34+	Others	Primary education	Rural	Middle	Dodoma	3038	207	41.874489
150	Male	Yes	18 - 24	Married/Cohabited	Primary education	Rural	Middle	Dodoma	3038	207	41.874489
150	Female	Yes	18 - 24	Married/Cohabited	No formal education	Rural	Middle	Dodoma	3038	207	41.874489
150	Female	Yes	34+	Others	Primary education	Rural	Middle	Dodoma	3038	207	41.874489
150	Male	Yes	18 - 24	Others	Secondary education and more	Rural	Middle	Dodoma	3038	207	41.874489
150	Male	Yes	18 - 24	Others	Secondary education and more	Rural	Middle	Dodoma	3038	207	41.874489
150	Male	Yes	34+	Others	Primary education	Rural	Middle	Dodoma	3038	207	41.874489
150	Female	Yes	18 - 24	Married/Cohabited	No formal education	Rural	Middle	Dodoma	3038	207	41.874489
151	Male	Yes	18 - 24	Married/Cohabited	Primary education	Rural	Poor	Dodoma	3038	163	53.178028
151	Female	Yes	18 - 24	Married/Cohabited	No formal education	Rural	Poor	Dodoma	3038	163	53.178028
151	Male	Yes	34+	Married/Cohabited	Primary education	Rural	Poor	Dodoma	3038	163	53.178028
151	Female	Yes	18 - 24	Married/Cohabited	Primary education	Rural	Poor	Dodoma	3038	163	53.178028
151	Male	Yes	18 - 24	Married/Cohabited	Primary education	Rural	Middle	Dodoma	3038	163	53.178028
151	Male	Yes	34+	Married/Cohabited	No formal education	Rural	Poor	Dodoma	3038	163	53.178028
151	Female	Yes	34+	Married/Cohabited	Primary education	Rural	Poor	Dodoma	3038	163	53.178028
151	Female	Yes	25 - 34	Married/Cohabited	Primary education	Rural	Poor	Dodoma	3038	163	53.178028
151	Male	Yes	25 - 34	Married/Cohabited	Primary education	Rural	Poor	Dodoma	3038	163	53.178028
152	Female	No	25 - 34	Married/Cohabited	Secondary education and more	Rural	Middle	Morogoro	2915	737	15.030828
152	Male	Yes	18 - 24	Married/Cohabited	Primary education	Urban	Rich	Morogoro	2323	287	37.686848
152	Female	No	25 - 34	Married/Cohabited	Primary education	Urban	Rich	Morogoro	2323	287	37.686848
152	Female	Yes	25 - 34	Married/Cohabited	Secondary education and more	Urban	Rich	Morogoro	2323	287	37.686848
152	Male	No	25 - 34	Married/Cohabited	Secondary education and more	Rural	Middle	Morogoro	2915	737	15.030828
152	Female	No	34+	Married/Cohabited	Primary education	Rural	Rich	Morogoro	2915	737	15.030828
152	Female	No	34+	Married/Cohabited	Primary education	Rural	Poor	Morogoro	2915	737	15.030828
152	Female	No	25 - 34	Married/Cohabited	Primary education	Rural	Rich	Morogoro	2915	737	15.030828
152	Female	Yes	25 - 34	Married/Cohabited	No formal education	Rural	Middle	Morogoro	2915	737	15.030828
152	Male	Yes	34+	Others	Secondary education and more	Urban	Rich	Morogoro	2323	287	37.686848
152	Female	Yes	25 - 34	Married/Cohabited	Primary education	Urban	Rich	Morogoro	2323	287	37.686848
152	Female	No	25 - 34	Others	Primary education	Rural	Middle	Morogoro	2915	737	15.030828
152	Male	Yes	25 - 34	Married/Cohabited	Secondary education and more	Urban	Rich	Morogoro	2323	287	37.686848
152	Male	No	25 - 34	Married/Cohabited	Secondary education and more	Rural	Middle	Morogoro	2915	737	15.030828
152	Female	Yes	25 - 34	Married/Cohabited	Secondary education and more	Urban	Rich	Morogoro	2323	287	37.686848
152	Female	No	25 - 34	Others	Secondary education and more	Urban	Rich	Morogoro	2323	287	37.686848
152	Female	No	25 - 34	Others	No formal education	Urban	Rich	Morogoro	2323	287	37.686848
153	Male	No	18 - 24	Others	Primary education	Rural	Rich	Manyara	1847	395	15.898783
153	Female	No	34+	Married/Cohabited	Primary education	Rural	Middle	Manyara	1847	395	15.898783
153	Female	No	34+	Married/Cohabited	Primary education	Rural	Middle	Manyara	1847	395	15.898783
153	Female	No	34+	Married/Cohabited	Secondary education and more	Rural	Rich	Manyara	1847	395	15.898783
153	Male	No	25 - 34	Others	Secondary education and more	Rural	Rich	Manyara	1847	395	15.898783
153	Female	Yes	25 - 34	Others	Primary education	Rural	Rich	Manyara	1847	395	15.898783
153	Female	No	25 - 34	Married/Cohabited	Primary education	Rural	Rich	Manyara	1847	395	15.898783
153	Female	Yes	34+	Married/Cohabited	Primary education	Rural	Rich	Manyara	1847	395	15.898783
153	Male	No	34+	Married/Cohabited	Primary education	Rural	Middle	Manyara	1847	395	15.898783
153	Female	No	34+	Married/Cohabited	Primary education	Rural	Middle	Manyara	1847	395	15.898783
153	Female	No	25 - 34	Married/Cohabited	Primary education	Rural	Rich	Manyara	1847	395	15.898783
154	Male	Yes	25 - 34	Married/Cohabited	Primary education	Rural	Middle	Manyara	1847	206	30.485531
154	Male	Yes	25 - 34	Married/Cohabited	Primary education	Rural	Middle	Manyara	1847	206	30.485531
154	Female	Yes	34+	Married/Cohabited	Primary education	Rural	Middle	Manyara	1847	206	30.485531
154	Female	Yes	34+	Married/Cohabited	Primary education	Rural	Poor	Manyara	1847	206	30.485531
154	Male	Yes	25 - 34	Married/Cohabited	Primary education	Rural	Poor	Manyara	1847	206	30.485531
154	Male	Yes	34+	Married/Cohabited	Primary education	Rural	Poor	Manyara	1847	206	30.485531
154	Female	Yes	25 - 34	Married/Cohabited	Primary education	Rural	Middle	Manyara	1847	206	30.485531
154	Male	Yes	25 - 34	Married/Cohabited	Primary education	Rural	Middle	Manyara	1847	206	30.485531
154	Male	Yes	34+	Married/Cohabited	Primary education	Rural	Middle	Manyara	1847	206	30.485531
155	Female	Yes	25 - 34	Married/Cohabited	No formal education	Rural	Poor	Manyara	1847	94	66.808716
155	Male	No	34+	Married/Cohabited	Primary education	Rural	Poor	Manyara	1847	94	66.808716
155	Female	Yes	25 - 34	Married/Cohabited	Primary education	Rural	Poor	Manyara	1847	94	66.808716
155	Male	Yes	25 - 34	Married/Cohabited	Primary education	Rural	Poor	Manyara	1847	94	66.808716
155	Female	Yes	25 - 34	Married/Cohabited	Primary education	Rural	Poor	Manyara	1847	94	66.808716
155	Male	Yes	25 - 34	Married/Cohabited	No formal education	Rural	Poor	Manyara	1847	94	66.808716
155	Female	Yes	34+	Married/Cohabited	Primary education	Rural	Poor	Manyara	1847	94	66.808716
155	Female	Yes	25 - 34	Married/Cohabited	Secondary education and more	Rural	Poor	Manyara	1847	94	66.808716
155	Female	Yes	25 - 34	Others	Primary education	Rural	Poor	Manyara	1847	94	66.808716
155	Female	Yes	25 - 34	Married/Cohabited	Secondary education and more	Rural	Poor	Manyara	1847	94	66.808716
155	Female	Yes	18 - 24	Married/Cohabited	Primary education	Rural	Poor	Manyara	1847	94	66.808716
156	Female	Yes	25 - 34	Married/Cohabited	Secondary education and more	Rural	Rich	Shinyanga	2469	192	36.023582
156	Male	No	18 - 24	Married/Cohabited	Primary education	Rural	Rich	Shinyanga	2469	192	36.023582
156	Female	No	34+	Others	Primary education	Rural	Rich	Shinyanga	2469	192	36.023582
156	Female	No	34+	Others	Primary education	Rural	Rich	Shinyanga	2469	192	36.023582
156	Female	Yes	25 - 34	Married/Cohabited	Primary education	Rural	Middle	Shinyanga	2469	192	36.023582
156	Male	Yes	25 - 34	Married/Cohabited	Secondary education and more	Rural	Rich	Shinyanga	2469	192	36.023582
156	Female	No	34+	Others	Primary education	Rural	Middle	Shinyanga	2469	192	36.023582
156	Female	Yes	25 - 34	Married/Cohabited	Secondary education and more	Rural	Rich	Shinyanga	2469	192	36.023582
157	Female	Yes	25 - 34	Others	Primary education	Rural	Rich	Arusha	1382	303	38.126095
157	Female	Yes	18 - 24	Others	Primary education	Rural	Middle	Arusha	1382	303	38.126095
157	Male	Yes	25 - 34	Married/Cohabited	Primary education	Rural	Middle	Arusha	1382	303	38.126095
157	Male	Yes	18 - 24	Others	Primary education	Rural	Middle	Arusha	1382	303	38.126095
157	Female	Yes	25 - 34	Married/Cohabited	Primary education	Rural	Middle	Arusha	1382	303	38.126095
157	Female	Yes	25 - 34	Others	Primary education	Rural	Middle	Arusha	1382	303	38.126095
157	Female	Yes	34+	Married/Cohabited	Primary education	Rural	Rich	Arusha	1382	303	38.126095
158	Male	Yes	34+	Married/Cohabited	Primary education	Rural	Middle	Mtwara	3266	177	63.854305
158	Female	No	18 - 24	Married/Cohabited	Primary education	Rural	Rich	Mtwara	3266	177	63.854305
158	Female	No	34+	Others	Primary education	Rural	Middle	Mtwara	3266	177	63.854305
158	Female	No	18 - 24	Married/Cohabited	Secondary education and more	Rural	Poor	Mtwara	3266	177	63.854305
158	Female	Yes	25 - 34	Married/Cohabited	Primary education	Rural	Rich	Mtwara	3266	177	63.854305
158	Male	Yes	34+	Married/Cohabited	Primary education	Rural	Rich	Mtwara	3266	177	63.854305
159	Male	Yes	25 - 34	Married/Cohabited	Primary education	Urban	Rich	Mtwara	772	132	81.707298
159	Male	Yes	34+	Married/Cohabited	Primary education	Urban	Rich	Mtwara	772	132	81.707298
159	Male	Yes	34+	Others	Secondary education and more	Urban	Rich	Mtwara	772	132	81.707298
159	Male	No	34+	Married/Cohabited	Secondary education and more	Urban	Rich	Mtwara	772	132	81.707298
159	Male	Yes	18 - 24	Married/Cohabited	Secondary education and more	Urban	Rich	Mtwara	772	132	81.707298
159	Male	Yes	25 - 34	Married/Cohabited	Secondary education and more	Urban	Rich	Mtwara	772	132	81.707298
159	Female	Yes	34+	Married/Cohabited	Primary education	Urban	Middle	Mtwara	772	132	81.707298
159	Male	Yes	34+	Married/Cohabited	Primary education	Urban	Middle	Mtwara	772	132	81.707298
160	Female	Yes	34+	Others	Primary education	Rural	Middle	Morogoro	2915	223	49.67588
160	Female	Yes	25 - 34	Married/Cohabited	Secondary education and more	Rural	Rich	Morogoro	2915	223	49.67588
160	Female	Yes	25 - 34	Married/Cohabited	Secondary education and more	Rural	Rich	Morogoro	2915	223	49.67588
160	Male	Yes	25 - 34	Married/Cohabited	Secondary education and more	Rural	Rich	Morogoro	2915	223	49.67588
160	Male	Yes	25 - 34	Married/Cohabited	Secondary education and more	Rural	Middle	Morogoro	2915	223	49.67588
160	Male	Yes	25 - 34	Married/Cohabited	Primary education	Rural	Poor	Morogoro	2915	223	49.67588
160	Male	Yes	25 - 34	Married/Cohabited	Primary education	Rural	Poor	Morogoro	2915	223	49.67588
160	Male	Yes	34+	Married/Cohabited	Secondary education and more	Rural	Rich	Morogoro	2915	223	49.67588
160	Male	Yes	34+	Married/Cohabited	Secondary education and more	Rural	Rich	Morogoro	2915	223	49.67588
160	Male	Yes	34+	Married/Cohabited	Primary education	Rural	Rich	Morogoro	2915	223	49.67588
161	Female	Yes	18 - 24	Married/Cohabited	Primary education	Rural	Poor	Manyara	1847	453	13.863177
161	Female	Yes	25 - 34	Others	Primary education	Rural	Poor	Manyara	1847	453	13.863177
161	Female	Yes	34+	Married/Cohabited	Primary education	Rural	Poor	Manyara	1847	453	13.863177
161	Male	Yes	25 - 34	Married/Cohabited	Primary education	Rural	Poor	Manyara	1847	453	13.863177
161	Female	Yes	25 - 34	Married/Cohabited	Primary education	Rural	Middle	Manyara	1847	453	13.863177
161	Male	Yes	18 - 24	Married/Cohabited	Primary education	Rural	Poor	Manyara	1847	453	13.863177
161	Female	Yes	25 - 34	Married/Cohabited	Primary education	Rural	Poor	Manyara	1847	453	13.863177
161	Female	No	25 - 34	Married/Cohabited	Primary education	Rural	Middle	Manyara	1847	453	13.863177
161	Male	Yes	25 - 34	Married/Cohabited	Primary education	Rural	Poor	Manyara	1847	453	13.863177
161	Male	No	25 - 34	Married/Cohabited	Primary education	Rural	Middle	Manyara	1847	453	13.863177
161	Male	Yes	25 - 34	Married/Cohabited	Primary education	Rural	Poor	Manyara	1847	453	13.863177
161	Male	Yes	25 - 34	Married/Cohabited	Primary education	Rural	Poor	Manyara	1847	453	13.863177
161	Female	Yes	34+	Married/Cohabited	Primary education	Rural	Poor	Manyara	1847	453	13.863177
162	Female	Yes	18 - 24	Married/Cohabited	Primary education	Urban	Rich	Dodoma	1936	80	108.51691
162	Male	Yes	18 - 24	Married/Cohabited	Secondary education and more	Urban	Middle	Dodoma	1936	80	108.51691
162	Male	No	25 - 34	Married/Cohabited	Primary education	Urban	Rich	Dodoma	1936	80	108.51691
162	Female	Yes	25 - 34	Others	Primary education	Urban	Rich	Dodoma	1936	80	108.51691
162	Male	Yes	25 - 34	Married/Cohabited	Primary education	Urban	Rich	Dodoma	1936	80	108.51691
162	Female	Yes	18 - 24	Married/Cohabited	Primary education	Urban	Rich	Dodoma	1936	80	108.51691
162	Male	No	34+	Others	Primary education	Urban	Rich	Dodoma	1936	80	108.51691
163	Female	Yes	34+	Married/Cohabited	Primary education	Rural	Poor	Manyara	1847	136	46.176613
163	Male	No	25 - 34	Married/Cohabited	Primary education	Rural	Middle	Manyara	1847	136	46.176613
163	Male	Yes	25 - 34	Married/Cohabited	Primary education	Rural	Middle	Manyara	1847	136	46.176613
163	Male	No	34+	Married/Cohabited	Primary education	Rural	Poor	Manyara	1847	136	46.176613
163	Female	No	25 - 34	Married/Cohabited	Secondary education and more	Rural	Middle	Manyara	1847	136	46.176613
163	Female	No	25 - 34	Others	Primary education	Rural	Middle	Manyara	1847	136	46.176613
163	Male	Yes	25 - 34	Married/Cohabited	No formal education	Rural	Middle	Manyara	1847	136	46.176613
163	Female	No	25 - 34	Married/Cohabited	Secondary education and more	Rural	Middle	Manyara	1847	136	46.176613
163	Female	No	25 - 34	Married/Cohabited	Primary education	Rural	Middle	Manyara	1847	136	46.176613
164	Male	Yes	25 - 34	Married/Cohabited	Secondary education and more	Urban	Rich	Tanga	1780	67	145.64793
164	Male	Yes	34+	Married/Cohabited	Primary education	Urban	Middle	Tanga	1780	67	145.64793
164	Male	Yes	34+	Married/Cohabited	Primary education	Urban	Rich	Tanga	1780	67	145.64793
164	Female	Yes	34+	Married/Cohabited	Primary education	Urban	Rich	Tanga	1780	67	145.64793
164	Male	Yes	25 - 34	Married/Cohabited	Primary education	Urban	Rich	Tanga	1780	67	145.64793
164	Female	Yes	18 - 24	Married/Cohabited	Primary education	Urban	Rich	Tanga	1780	67	145.64793
164	Female	Yes	25 - 34	Married/Cohabited	Primary education	Urban	Rich	Tanga	1780	67	145.64793
164	Male	Yes	34+	Married/Cohabited	Primary education	Urban	Middle	Tanga	1780	67	145.64793
165	Female	Yes	18 - 24	Married/Cohabited	Primary education	Urban	Rich	Morogoro	2323	225	48.071667
165	Female	Yes	34+	Married/Cohabited	Secondary education and more	Urban	Rich	Morogoro	2323	225	48.071667
165	Female	Yes	34+	Others	Primary education	Urban	Rich	Morogoro	2323	225	48.071667
165	Female	Yes	25 - 34	Married/Cohabited	Secondary education and more	Urban	Rich	Morogoro	2323	225	48.071667
165	Female	Yes	34+	Others	Primary education	Urban	Rich	Morogoro	2323	225	48.071667
165	Female	Yes	18 - 24	Married/Cohabited	No formal education	Urban	Rich	Morogoro	2323	225	48.071667
165	Female	No	18 - 24	Others	No formal education	Urban	Rich	Morogoro	2323	225	48.071667
165	Female	Yes	25 - 34	Others	Secondary education and more	Urban	Rich	Morogoro	2323	225	48.071667
166	Female	Yes	34+	Married/Cohabited	Primary education	Rural	Poor	Singida	2169	34	219.09593
166	Female	Yes	25 - 34	Married/Cohabited	Primary education	Rural	Poor	Singida	2169	34	219.09593
166	Male	Yes	25 - 34	Married/Cohabited	Primary education	Rural	Poor	Singida	2169	34	219.09593
166	Female	Yes	25 - 34	Others	Primary education	Rural	Middle	Singida	2169	34	219.09593
166	Female	Yes	25 - 34	Married/Cohabited	Primary education	Rural	Middle	Singida	2169	34	219.09593
166	Female	Yes	25 - 34	Married/Cohabited	Primary education	Rural	Poor	Singida	2169	34	219.09593
166	Female	Yes	25 - 34	Married/Cohabited	Primary education	Rural	Middle	Singida	2169	34	219.09593
166	Female	Yes	25 - 34	Married/Cohabited	Primary education	Rural	Poor	Singida	2169	34	219.09593
166	Female	Yes	25 - 34	Married/Cohabited	Primary education	Rural	Middle	Singida	2169	34	219.09593
167	Female	Yes	34+	Married/Cohabited	Primary education	Rural	Poor	Simiyu	2531	290	9.5969124
167	Female	No	25 - 34	Married/Cohabited	Primary education	Rural	Middle	Simiyu	2531	290	9.5969124
167	Female	No	25 - 34	Married/Cohabited	Primary education	Rural	Middle	Simiyu	2531	290	9.5969124
167	Male	Yes	34+	Married/Cohabited	Primary education	Rural	Middle	Simiyu	2531	290	9.5969124
167	Female	Yes	34+	Married/Cohabited	Primary education	Rural	Poor	Simiyu	2531	290	9.5969124
167	Male	No	25 - 34	Married/Cohabited	Primary education	Rural	Middle	Simiyu	2531	290	9.5969124
167	Male	No	34+	Others	Primary education	Rural	Middle	Simiyu	2531	290	9.5969124
167	Female	No	34+	Married/Cohabited	No formal education	Rural	Poor	Simiyu	2531	290	9.5969124
167	Male	Yes	34+	Married/Cohabited	Primary education	Rural	Poor	Simiyu	2531	290	9.5969124
167	Male	Yes	34+	Married/Cohabited	Primary education	Rural	Poor	Simiyu	2531	290	9.5969124
167	Female	No	25 - 34	Married/Cohabited	Primary education	Rural	Middle	Simiyu	2531	290	9.5969124
167	Female	No	34+	Married/Cohabited	No formal education	Rural	Poor	Simiyu	2531	290	9.5969124
168	Male	Yes	25 - 34	Married/Cohabited	Secondary education and more	Urban	Rich	Arusha	1343	104	110.94752
168	Female	Yes	25 - 34	Others	Secondary education and more	Urban	Rich	Arusha	1343	104	110.94752
168	Male	Yes	34+	Married/Cohabited	Secondary education and more	Urban	Rich	Arusha	1343	104	110.94752
168	Female	Yes	25 - 34	Married/Cohabited	Primary education	Urban	Rich	Arusha	1343	104	110.94752
168	Male	Yes	34+	Married/Cohabited	Primary education	Urban	Rich	Arusha	1343	104	110.94752
168	Female	Yes	25 - 34	Married/Cohabited	Secondary education and more	Urban	Rich	Arusha	1343	104	110.94752
168	Female	Yes	25 - 34	Married/Cohabited	Secondary education and more	Urban	Rich	Arusha	1343	104	110.94752
168	Female	Yes	25 - 34	Married/Cohabited	Secondary education and more	Urban	Rich	Arusha	1343	104	110.94752
168	Male	Yes	34+	Married/Cohabited	Secondary education and more	Urban	Rich	Arusha	1343	104	110.94752
169	Female	Yes	25 - 34	Married/Cohabited	Primary education	Rural	Middle	Arusha	1382	558	20.702879
169	Male	Yes	25 - 34	Married/Cohabited	Secondary education and more	Rural	Rich	Arusha	1382	558	20.702879
169	Female	Yes	25 - 34	Married/Cohabited	Primary education	Rural	Poor	Arusha	1382	558	20.702879
169	Male	Yes	34+	Married/Cohabited	Primary education	Rural	Poor	Arusha	1382	558	20.702879
169	Female	Yes	18 - 24	Married/Cohabited	Primary education	Rural	Middle	Arusha	1382	558	20.702879
169	Male	Yes	34+	Others	Primary education	Rural	Middle	Arusha	1382	558	20.702879
169	Male	Yes	25 - 34	Married/Cohabited	Secondary education and more	Rural	Rich	Arusha	1382	558	20.702879
169	Male	Yes	34+	Others	Primary education	Rural	Middle	Arusha	1382	558	20.702879
169	Female	Yes	25 - 34	Married/Cohabited	Primary education	Rural	Poor	Arusha	1382	558	20.702879
169	Male	Yes	18 - 24	Others	Secondary education and more	Rural	Middle	Arusha	1382	558	20.702879
170	Female	Yes	34+	Married/Cohabited	Primary education	Rural	Poor	Manyara	1847	110	57.091084
170	Male	Yes	34+	Married/Cohabited	Primary education	Rural	Rich	Manyara	1847	110	57.091084
170	Male	Yes	34+	Others	Primary education	Rural	Middle	Manyara	1847	110	57.091084
170	Female	Yes	34+	Married/Cohabited	Primary education	Rural	Middle	Manyara	1847	110	57.091084
170	Male	Yes	25 - 34	Married/Cohabited	Primary education	Rural	Rich	Manyara	1847	110	57.091084
170	Female	Yes	34+	Others	Primary education	Rural	Middle	Manyara	1847	110	57.091084
170	Male	Yes	34+	Married/Cohabited	Primary education	Rural	Middle	Manyara	1847	110	57.091084
170	Male	Yes	34+	Married/Cohabited	Secondary education and more	Rural	Rich	Manyara	1847	110	57.091084
171	Male	Yes	25 - 34	Married/Cohabited	Secondary education and more	Urban	Rich	Manyara	276	68	88.313728
171	Female	Yes	34+	Married/Cohabited	Primary education	Urban	Rich	Manyara	276	68	88.313728
171	Female	Yes	25 - 34	Married/Cohabited	Secondary education and more	Urban	Middle	Manyara	276	68	88.313728
171	Male	Yes	25 - 34	Married/Cohabited	Primary education	Urban	Rich	Manyara	276	68	88.313728
171	Female	Yes	34+	Married/Cohabited	Secondary education and more	Urban	Middle	Manyara	276	68	88.313728
171	Female	Yes	34+	Others	No formal education	Urban	Middle	Manyara	276	68	88.313728
171	Male	Yes	34+	Married/Cohabited	No formal education	Urban	Poor	Manyara	276	68	88.313728
171	Male	Yes	25 - 34	Others	Primary education	Urban	Middle	Manyara	276	68	88.313728
171	Female	Yes	25 - 34	Married/Cohabited	Secondary education and more	Urban	Middle	Manyara	276	68	88.313728
172	Female	Yes	25 - 34	Married/Cohabited	Secondary education and more	Urban	Rich	Manyara	276	288	20.851852
172	Male	No	34+	Married/Cohabited	Primary education	Urban	Rich	Manyara	276	288	20.851852
172	Male	Yes	34+	Married/Cohabited	Primary education	Urban	Rich	Manyara	276	288	20.851852
172	Male	No	25 - 34	Married/Cohabited	Secondary education and more	Urban	Rich	Manyara	276	288	20.851852
172	Female	Yes	25 - 34	Married/Cohabited	Secondary education and more	Urban	Rich	Manyara	276	288	20.851852
172	Male	Yes	34+	Married/Cohabited	Primary education	Urban	Rich	Manyara	276	288	20.851852
172	Male	No	25 - 34	Married/Cohabited	No formal education	Urban	Rich	Manyara	276	288	20.851852
172	Female	No	25 - 34	Married/Cohabited	Secondary education and more	Urban	Rich	Manyara	276	288	20.851852
172	Male	No	18 - 24	Married/Cohabited	Primary education	Urban	Rich	Manyara	276	288	20.851852
173	Male	Yes	25 - 34	Married/Cohabited	Secondary education and more	Rural	Poor	Arusha	1382	353	32.7258
173	Female	Yes	25 - 34	Married/Cohabited	Primary education	Rural	Poor	Arusha	1382	353	32.7258
173	Male	Yes	18 - 24	Married/Cohabited	No formal education	Rural	Middle	Arusha	1382	353	32.7258
173	Female	Yes	18 - 24	Married/Cohabited	Primary education	Rural	Poor	Arusha	1382	353	32.7258
173	Female	Yes	18 - 24	Married/Cohabited	Primary education	Rural	Poor	Arusha	1382	353	32.7258
173	Male	Yes	25 - 34	Married/Cohabited	Secondary education and more	Rural	Poor	Arusha	1382	353	32.7258
173	Female	Yes	34+	Others	No formal education	Rural	Poor	Arusha	1382	353	32.7258
173	Female	Yes	25 - 34	Married/Cohabited	No formal education	Rural	Poor	Arusha	1382	353	32.7258
173	Female	Yes	34+	Married/Cohabited	No formal education	Rural	Poor	Arusha	1382	353	32.7258
173	Male	Yes	18 - 24	Married/Cohabited	No formal education	Rural	Middle	Arusha	1382	353	32.7258
173	Female	Yes	18 - 24	Married/Cohabited	No formal education	Rural	Poor	Arusha	1382	353	32.7258
[truncated: 14,704 more rows]
